# Supplementary material for: Pyrimidine-2,4-diamine acetone monosolvate
Source: Acta Crystallogr Sect E Struct Rep Online. 2013 Jan 19;69(Pt 2):o251. doi: 10.1107/S1600536813001025 (PMC3569783; doi:10.1107/S1600536813001025)
Supplement: Supplementary file 1 [file e-69-0o251-sup1.cif]

##############################################################################
#                                                                            #
# This CIF contains the data in a paper accepted for publication in          #
# Acta Crystallographica Section E. It conforms to the requirements of       #
# Notes for Authors for Acta Crystallographica Section E, and has been       #
# peer reviewed under the auspices of the IUCr Commission on Journals.       #
#                                                                            #
# Full details of the Crystallographic Information File format               #
# are given in the paper "The Crystallographic Information File (CIF):       #
# a New Standard Archive File for Crystallography" by S. R. Hall, F. H.      #
# Allen and I. D. Brown [Acta Cryst. (1991), A47, 655-685].                  #
#                                                                            #
# The current version of the core CIF dictionary is obtainable from          #
# ftp://ftp.iucr.org/pub/cif_core.dic.                                       #
#                                                                            #
# Software is freely available for graphical display of the structure(s)     #
# in this CIF. For information consult the CIF software page                 #
# http://www.iucr.org/resources/cif/software.                                #
#                                                                            #
# This file may be used for bona fide research purposes within the           #
# scientific community so long as proper attribution is given to the journal # 
# article from which it was obtained.                                        #
#                                                                            #
##############################################################################
data_global
_audit_creation_method     'from SHELXL97 CIF and IUCr SHELXL97-template'
_journal_date_recd_electronic     2013-01-01
_journal_date_accepted     2013-01-11
_journal_name_full     'Acta Crystallographica, Section E'
_journal_year     2013
_journal_volume     69
_journal_issue      2
_journal_page_first     o251
_journal_page_last     o251
_journal_paper_category     QO
_journal_paper_doi     10.1107/S1600536813001025
_journal_coeditor_code     CV5381
_publ_contact_author_name     'Sergiu Draguta'
_publ_contact_author_address
;
D.Ghitu Institute of Electronic Engineering and Nanotechnologies,
3/3 Academiei str., MD-2028, Chisinau, Republica Moldova
;
_publ_contact_author_email     'sergiudraguta@gmail.com'
_publ_contact_author_fax     '+373-22-72-70-88'
_publ_contact_author_phone     '+373-22-73-70-92'
_publ_section_title
;
Pyrimidine-2,4-diamine acetone monosolvate
;
loop_
    _publ_author_name
    _publ_author_footnote
    _publ_author_address
    'Draguta, Sergiu' .
;
D. Ghitu Institute of Electronic Engineering and Nanotechnologies,
3/3 Academy Street, MD-2028, Chisinau, Republic of Moldova
;
    'Sandhu, Bhupinder' .
;
Department of Biology & Chemistry, New Mexico Highlands University,
803 University Avenue, Las Vegas, NM 87701, USA
;
    'Khrustalev, Victor N.' .
;
X-Ray Structural Centre,
A.N. Nesmeyanov Institute of Organoelement Compounds,
Russian Academy of Sciences,
28 Vavilov Street, B-334, Moscow 119991, Russian Federation
;
    'Fonari, Marina S.' .
;
Institute of Applied Physics Academy of Science of Moldova, 5 Academy Street,
MD-2028, Chisinau, Republic of Moldova.
;
    'Timofeeva, Tatiana V.' .
;
Department of Biology & Chemistry, New Mexico Highlands University,
803 University Avenue, Las Vegas, NM 87701, USA
;
data_I
_audit_creation_method     SHELXL-97
_chemical_name_systematic
;
Pyrimidine-2,4-diamine acetone monosolvate
;
_chemical_name_common     '2,4-diaminopyrimidine acetone monosolvate'
_chemical_formula_moiety     'C4 H6 N4, C3 H6 O'
_chemical_formula_sum     'C7 H12 N4 O'
_chemical_formula_iupac     'C4 H6 N4, C3 H6 O'
_chemical_formula_weight     168.21
_chemical_melting_point     ?
_symmetry_cell_setting     monoclinic
_symmetry_space_group_name_H-M     'P 21/c'
_symmetry_space_group_name_Hall     '-P 2ybc'
loop_
    _symmetry_equiv_pos_as_xyz
    'x, y, z'
    '-x, y+1/2, -z+1/2'
    '-x, -y, -z'
    'x, -y-1/2, z-1/2'
_cell_length_a     8.1594(15)
_cell_length_b     12.728(2)
_cell_length_c     8.7663(16)
_cell_angle_alpha     90.00
_cell_angle_beta     99.395(3)
_cell_angle_gamma     90.00
_cell_volume     898.2(3)
_cell_formula_units_Z     4
_cell_measurement_reflns_used     8851
_cell_measurement_theta_min     2.29
_cell_measurement_theta_max     32.08
_cell_measurement_temperature     296(2)
_exptl_crystal_description     prism
_exptl_crystal_colour     colourless
_exptl_crystal_size_max     0.30
_exptl_crystal_size_mid     0.25
_exptl_crystal_size_min     0.20
_exptl_crystal_density_diffrn     1.244
_exptl_crystal_density_meas     ?
_exptl_crystal_density_method     'not measured'
_exptl_crystal_F_000     360
_exptl_absorpt_coefficient_mu     0.089
_exptl_absorpt_correction_type     multi-scan
_exptl_absorpt_process_details     '(<i>SADABS</i>; Sheldrick, 2003)'
_exptl_absorpt_correction_T_min     0.974
_exptl_absorpt_correction_T_max     0.982
_exptl_special_details
;
;
_diffrn_ambient_temperature     296(2)
_diffrn_radiation_type     MoK\a
_diffrn_radiation_wavelength     0.71073
_diffrn_radiation_source     'fine-focus sealed tube'
_diffrn_radiation_monochromator     graphite
_diffrn_measurement_device_type     'Bruker APEXII CCD'
_diffrn_measurement_method     '\f and \w scans'
_diffrn_detector_area_resol_mean     ?
_diffrn_reflns_number     9693
_diffrn_reflns_av_R_equivalents     0.0512
_diffrn_reflns_av_sigmaI/netI     0.0389
_diffrn_reflns_theta_min     2.53
_diffrn_reflns_theta_max     28.00
_diffrn_reflns_theta_full     28.00
_diffrn_measured_fraction_theta_max     1.000
_diffrn_measured_fraction_theta_full     1.000
_diffrn_reflns_limit_h_min     -10
_diffrn_reflns_limit_h_max     10
_diffrn_reflns_limit_k_min     -16
_diffrn_reflns_limit_k_max     16
_diffrn_reflns_limit_l_min     -11
_diffrn_reflns_limit_l_max     11
_refine_special_details
;
 Refinement of F^2^ against ALL reflections.  The weighted R-factor wR and
 goodness of fit S are based on F^2^, conventional R-factors R are based
 on F, with F set to zero for negative F^2^. The threshold expression of
 F^2^ > 2sigma(F^2^) is used only for calculating R-factors(gt) etc. and is
 not relevant to the choice of reflections for refinement.  R-factors based
 on F^2^ are statistically about twice as large as those based on F, and R-
 factors based on ALL data will be even larger.
;
_reflns_number_total     2170
_reflns_number_gt     1752
_reflns_threshold_expression     I>2\s(I)
_refine_ls_structure_factor_coef     Fsqd
_refine_ls_matrix_type     full
_refine_ls_R_factor_all     0.0602
_refine_ls_R_factor_gt     0.0478
_refine_ls_wR_factor_gt     0.1325
_refine_ls_wR_factor_ref     0.1390
_refine_ls_goodness_of_fit_ref     1.066
_refine_ls_restrained_S_all     1.066
_refine_ls_number_reflns     2170
_refine_ls_number_parameters     127
_refine_ls_number_restraints     0
_refine_ls_hydrogen_treatment     mixed
_refine_ls_weighting_scheme     calc
_refine_ls_weighting_details
                 'calc w=1/[\s^2^(Fo^2^)+(0.0884P)^2^] where P=(Fo^2^+2Fc^2^)/3'
_atom_sites_solution_hydrogens     difmap
_atom_sites_solution_primary     direct
_atom_sites_solution_secondary     difmap
_refine_ls_shift/su_max     0.000
_refine_ls_shift/su_mean     0.000
_refine_diff_density_max     0.281
_refine_diff_density_min     -0.276
_refine_ls_extinction_method     none
_refine_ls_extinction_coef     ?
loop_
    _atom_type_symbol
    _atom_type_description
    _atom_type_scat_dispersion_real
    _atom_type_scat_dispersion_imag
    _atom_type_scat_source
    'C' 'C' 0.0033 0.0016
                         'International Tables Vol C Tables 4.2.6.8 and 6.1.1.4'
    'H' 'H' 0.0000 0.0000
                         'International Tables Vol C Tables 4.2.6.8 and 6.1.1.4'
    'N' 'N' 0.0061 0.0033
                         'International Tables Vol C Tables 4.2.6.8 and 6.1.1.4'
    'O' 'O' 0.0106 0.0060
                         'International Tables Vol C Tables 4.2.6.8 and 6.1.1.4'
_computing_data_collection     '<i>APEX2</i> (Bruker, 2005)'
_computing_cell_refinement     '<i>SAINT</i> (Bruker, 2001)'
_computing_data_reduction     '<i>SAINT</i> (Bruker, 2001)'
_computing_structure_solution     '<i>SHELXTL</i> (Sheldrick, 2008)'
_computing_structure_refinement     '<i>SHELXTL</i> (Sheldrick, 2008)'
_computing_molecular_graphics     '<i>SHELXTL</i> (Sheldrick, 2008)'
_computing_publication_material     '<i>SHELXTL</i> (Sheldrick, 2008)'
loop_
    _atom_site_type_symbol
    _atom_site_label
    _atom_site_fract_x
    _atom_site_fract_y
    _atom_site_fract_z
    _atom_site_U_iso_or_equiv
    _atom_site_adp_type
    _atom_site_calc_flag
    _atom_site_refinement_flags
    _atom_site_occupancy
    _atom_site_symmetry_multiplicity
    _atom_site_disorder_assembly
    _atom_site_disorder_group
    N N1 0.12301(13) 0.39554(8) 0.11848(12) 0.0224(3) Uani d . 1 1 . .
    C C2 0.19664(15) 0.47490(9) 0.20658(14) 0.0191(3) Uani d . 1 1 . .
    N N2 0.14277(14) 0.57309(9) 0.16744(13) 0.0255(3) Uani d . 1 1 . .
    H H2A 0.0691(19) 0.5838(13) 0.0852(18) 0.025(4) Uiso d . 1 1 . .
    H H2B 0.197(2) 0.6249(13) 0.2183(19) 0.033(4) Uiso d . 1 1 . .
    N N3 0.31691(12) 0.46530(8) 0.33213(12) 0.0187(3) Uani d . 1 1 . .
    C C4 0.36727(15) 0.36728(9) 0.37483(14) 0.0190(3) Uani d . 1 1 . .
    N N4 0.48650(14) 0.35701(8) 0.49903(13) 0.0240(3) Uani d . 1 1 . .
    H H4A 0.5237(19) 0.2944(14) 0.5294(18) 0.033(4) Uiso d . 1 1 . .
    H H4B 0.539(2) 0.4120(14) 0.5498(19) 0.031(4) Uiso d . 1 1 . .
    C C5 0.29627(16) 0.27903(10) 0.29098(15) 0.0245(3) Uani d . 1 1 . .
    H H5 0.3283 0.2109 0.3202 0.029 Uiso calc R 1 1 . .
    C C6 0.17840(16) 0.29891(10) 0.16502(15) 0.0248(3) Uani d . 1 1 . .
    H H6 0.1329 0.2417 0.1070 0.030 Uiso calc R 1 1 . .
    O O1 0.28515(12) 0.78374(7) 0.30884(11) 0.0285(3) Uani d . 1 1 . .
    C C7 0.30086(19) 0.97014(11) 0.31631(19) 0.0333(4) Uani d . 1 1 . .
    H H7A 0.3699 0.9583 0.4144 0.050 Uiso calc R 1 1 . .
    H H7B 0.2067 1.0120 0.3308 0.050 Uiso calc R 1 1 . .
    H H7C 0.3635 1.0063 0.2489 0.050 Uiso calc R 1 1 . .
    C C8 0.24238(15) 0.86704(9) 0.24592(14) 0.0223(3) Uani d . 1 1 . .
    C C9 0.12660(17) 0.86932(11) 0.09351(16) 0.0297(3) Uani d . 1 1 . .
    H H9A 0.1316 0.8032 0.0418 0.045 Uiso calc R 1 1 . .
    H H9B 0.1592 0.9246 0.0303 0.045 Uiso calc R 1 1 . .
    H H9C 0.0151 0.8816 0.1112 0.045 Uiso calc R 1 1 . .
loop_
    _atom_site_aniso_label
    _atom_site_aniso_U_11
    _atom_site_aniso_U_22
    _atom_site_aniso_U_33
    _atom_site_aniso_U_12
    _atom_site_aniso_U_13
    _atom_site_aniso_U_23
    N1 0.0249(6) 0.0168(5) 0.0226(5) -0.0012(4) -0.0046(4) -0.0021(4)
    C2 0.0203(6) 0.0162(6) 0.0199(6) -0.0007(4) 0.0003(5) -0.0009(4)
    N2 0.0304(6) 0.0153(6) 0.0260(6) -0.0001(4) -0.0093(5) 0.0003(4)
    N3 0.0209(5) 0.0125(5) 0.0212(5) -0.0003(4) -0.0012(4) 0.0001(4)
    C4 0.0190(6) 0.0155(6) 0.0217(6) -0.0001(4) 0.0006(4) 0.0003(4)
    N4 0.0255(6) 0.0134(5) 0.0288(6) 0.0008(4) -0.0080(4) 0.0012(4)
    C5 0.0270(7) 0.0138(6) 0.0303(7) 0.0007(5) -0.0025(5) -0.0011(5)
    C6 0.0279(7) 0.0162(6) 0.0277(6) -0.0012(5) -0.0027(5) -0.0046(5)
    O1 0.0325(5) 0.0184(5) 0.0314(5) 0.0024(4) -0.0042(4) 0.0037(4)
    C7 0.0376(8) 0.0210(7) 0.0424(8) -0.0053(6) 0.0099(6) -0.0066(6)
    C8 0.0217(6) 0.0182(6) 0.0268(6) 0.0007(5) 0.0029(5) 0.0014(5)
    C9 0.0271(7) 0.0311(7) 0.0289(7) 0.0032(5) -0.0017(5) 0.0059(5)
_geom_special_details
;
 All esds (except the esd in the dihedral angle between two l.s. planes)
 are estimated using the full covariance matrix.  The cell esds are taken
 into account individually in the estimation of esds in distances, angles
 and torsion angles; correlations between esds in cell parameters are only
 used when they are defined by crystal symmetry.  An approximate (isotropic)
 treatment of cell esds is used for estimating esds involving l.s. planes.
;
loop_
    _geom_bond_atom_site_label_1
    _geom_bond_atom_site_label_2
    _geom_bond_site_symmetry_2
    _geom_bond_distance
    _geom_bond_publ_flag
    N1 C6 . 1.3503(16) ?
    N1 C2 . 1.3513(16) ?
    C2 N2 . 1.3505(16) ?
    C2 N3 . 1.3552(16) ?
    N2 H2A . 0.871(16) ?
    N2 H2B . 0.875(18) ?
    N3 C4 . 1.3474(15) ?
    C4 N4 . 1.3428(16) ?
    C4 C5 . 1.4137(17) ?
    N4 H4A . 0.879(17) ?
    N4 H4B . 0.900(18) ?
    C5 C6 . 1.3644(18) ?
    C5 H5 . 0.9300 ?
    C6 H6 . 0.9300 ?
    O1 C8 . 1.2196(15) ?
    C7 C8 . 1.4948(18) ?
    C7 H7A . 0.9600 ?
    C7 H7B . 0.9600 ?
    C7 H7C . 0.9600 ?
    C8 C9 . 1.5054(18) ?
    C9 H9A . 0.9600 ?
    C9 H9B . 0.9600 ?
    C9 H9C . 0.9600 ?
loop_
    _geom_angle_atom_site_label_1
    _geom_angle_atom_site_label_2
    _geom_angle_atom_site_label_3
    _geom_angle_site_symmetry_1
    _geom_angle_site_symmetry_3
    _geom_angle
    _geom_angle_publ_flag
    C6 N1 C2 . . 114.36(11) ?
    N2 C2 N1 . . 116.78(11) ?
    N2 C2 N3 . . 116.88(11) ?
    N1 C2 N3 . . 126.32(11) ?
    C2 N2 H2A . . 120.5(11) ?
    C2 N2 H2B . . 116.9(11) ?
    H2A N2 H2B . . 121.8(15) ?
    C4 N3 C2 . . 117.17(10) ?
    N4 C4 N3 . . 117.59(11) ?
    N4 C4 C5 . . 121.69(11) ?
    N3 C4 C5 . . 120.71(11) ?
    C4 N4 H4A . . 120.2(11) ?
    C4 N4 H4B . . 123.3(10) ?
    H4A N4 H4B . . 116.2(15) ?
    C6 C5 C4 . . 116.64(12) ?
    C6 C5 H5 . . 121.7 ?
    C4 C5 H5 . . 121.7 ?
    N1 C6 C5 . . 124.78(11) ?
    N1 C6 H6 . . 117.6 ?
    C5 C6 H6 . . 117.6 ?
    C8 C7 H7A . . 109.5 ?
    C8 C7 H7B . . 109.5 ?
    H7A C7 H7B . . 109.5 ?
    C8 C7 H7C . . 109.5 ?
    H7A C7 H7C . . 109.5 ?
    H7B C7 H7C . . 109.5 ?
    O1 C8 C7 . . 121.87(12) ?
    O1 C8 C9 . . 120.66(11) ?
    C7 C8 C9 . . 117.47(12) ?
    C8 C9 H9A . . 109.5 ?
    C8 C9 H9B . . 109.5 ?
    H9A C9 H9B . . 109.5 ?
    C8 C9 H9C . . 109.5 ?
    H9A C9 H9C . . 109.5 ?
    H9B C9 H9C . . 109.5 ?
loop_
    _geom_torsion_atom_site_label_1
    _geom_torsion_atom_site_label_2
    _geom_torsion_atom_site_label_3
    _geom_torsion_atom_site_label_4
    _geom_torsion_site_symmetry_1
    _geom_torsion_site_symmetry_2
    _geom_torsion_site_symmetry_3
    _geom_torsion_site_symmetry_4
    _geom_torsion
    _geom_torsion_publ_flag
    C6 N1 C2 N2 . . . . -178.34(11) ?
    C6 N1 C2 N3 . . . . 0.25(19) ?
    N2 C2 N3 C4 . . . . 177.85(11) ?
    N1 C2 N3 C4 . . . . -0.75(19) ?
    C2 N3 C4 N4 . . . . 179.95(11) ?
    C2 N3 C4 C5 . . . . -0.04(18) ?
    N4 C4 C5 C6 . . . . -178.77(12) ?
    N3 C4 C5 C6 . . . . 1.21(19) ?
    C2 N1 C6 C5 . . . . 1.10(19) ?
    C4 C5 C6 N1 . . . . -1.8(2) ?
loop_
    _geom_hbond_atom_site_label_D
    _geom_hbond_atom_site_label_H
    _geom_hbond_atom_site_label_A
    _geom_hbond_site_symmetry_A
    _geom_hbond_distance_DH
    _geom_hbond_distance_HA
    _geom_hbond_distance_DA
    _geom_hbond_angle_DHA
    _geom_hbond_publ_flag
    N2 H2A N1 3_565 0.875(18) 2.191(18) 3.0608(18) 177.3(15) yes
    N2 H2B O1 . 0.871(16) 2.247(19) 3.0990(17) 164.7(16) yes
    N4 H4A O1 3_666 0.879(17) 2.170(18) 2.9141(16) 142.2(15) yes
    N4 H4B N3 3_666 0.900(18) 2.120(19) 3.0171(17) 174.9(15) yes
    C9 H9C Cg 2_555 0.96 2.63 3.5484(17) 159 yes
_iucr_refine_instructions_details
;
TITL I in P2(1)/c
CELL 0.71073  8.1594 12.7284  8.7663  90.000  99.395  90.000
ZERR    4.00  0.0015  0.0023  0.0016   0.000   0.003   0.000
LATT 1
SYMM -X,0.5+Y,0.5-Z
SFAC C  H  N  O
UNIT 28 48 16 4
TEMP 23.0
SIZE 0.20 0.25 0.30
OMIT -0 56
L.S. 6
BOND $H
ACTA
CONF
HTAB
WGHT    0.088400
FVAR       0.14180
N1    3    0.123009    0.395542    0.118475    11.00000    0.02486    0.01681 =
         0.02264   -0.00205   -0.00455   -0.00118
C2    1    0.196643    0.474896    0.206576    11.00000    0.02032    0.01617 =
         0.01992   -0.00090    0.00028   -0.00069
N2    3    0.142767    0.573094    0.167440    11.00000    0.03041    0.01531 =
         0.02600    0.00031   -0.00930   -0.00012
H2A   2    0.069087    0.583829    0.085214    11.00000    0.02505
H2B   2    0.197022    0.624903    0.218259    11.00000    0.03338
N3    3    0.316910    0.465303    0.332128    11.00000    0.02091    0.01249 =
         0.02122    0.00009   -0.00116   -0.00029
C4    1    0.367275    0.367282    0.374831    11.00000    0.01902    0.01550 =
         0.02168    0.00027    0.00063   -0.00014
N4    3    0.486498    0.357012    0.499033    11.00000    0.02554    0.01342 =
         0.02877    0.00117   -0.00797    0.00075
H4A   2    0.523728    0.294394    0.529441    11.00000    0.03318
H4B   2    0.539123    0.412017    0.549766    11.00000    0.03061
C5    1    0.296274    0.279034    0.290981    11.00000    0.02705    0.01385 =
         0.03029   -0.00113   -0.00253    0.00066
AFIX  43
H5    2    0.328298    0.210867    0.320206    11.00000   -1.20000
AFIX   0
C6    1    0.178396    0.298913    0.165018    11.00000    0.02794    0.01620 =
         0.02769   -0.00463   -0.00270   -0.00124
AFIX  43
H6    2    0.132871    0.241731    0.106976    11.00000   -1.20000
AFIX   0
O1    4    0.285153    0.783744    0.308844    11.00000    0.03251    0.01835 =
         0.03144    0.00369   -0.00421    0.00240
C7    1    0.300856    0.970137    0.316312    11.00000    0.03757    0.02098 =
         0.04245   -0.00663    0.00989   -0.00526
AFIX 137
H7A   2    0.369903    0.958312    0.414424    11.00000   -1.50000
H7B   2    0.206727    1.011974    0.330838    11.00000   -1.50000
H7C   2    0.363499    1.006338    0.248883    11.00000   -1.50000
AFIX   0
C8    1    0.242375    0.867044    0.245917    11.00000    0.02167    0.01820 =
         0.02678    0.00140    0.00286    0.00068
C9    1    0.126603    0.869317    0.093509    11.00000    0.02709    0.03110 =
         0.02892    0.00589   -0.00173    0.00320
AFIX 137
H9A   2    0.131605    0.803191    0.041800    11.00000   -1.50000
H9B   2    0.159228    0.924630    0.030312    11.00000   -1.50000
H9C   2    0.015148    0.881580    0.111221    11.00000   -1.50000
HKLF 4
REM  I in P2(1)/c
REM R1 =  0.0478 for   1752 Fo > 4sig(Fo)  and  0.0602 for all   2170 data
REM    127 parameters refined using      0 restraints
END
WGHT      0.0884      0.0000
REM Highest difference peak  0.281,  deepest hole -0.276,  1-sigma level  0.056
Q1    1   0.0466  0.3955  0.0531  11.00000  0.05    0.28
Q2    1   0.4142  0.3622  0.4423  11.00000  0.05    0.28
Q3    1   0.1962  0.8692  0.1672  11.00000  0.05    0.27
Q4    1   0.2574  0.4688  0.2714  11.00000  0.05    0.22
Q5    1   0.2471  0.2913  0.2292  11.00000  0.05    0.22
Q6    1   0.3313  0.3199  0.3383  11.00000  0.05    0.21
Q7    1   0.4209  0.9764  0.3216  11.00000  0.05    0.19
Q8    1   0.3961  0.7846  0.2952  11.00000  0.05    0.19
Q9    1   0.4004  0.9681  0.3537  11.00000  0.05    0.18
Q10   1   0.4090  0.3574  0.5709  11.00000  0.05    0.17
Q11   1   0.2755  0.9801  0.4235  11.00000  0.05    0.15
Q12   1   0.3769  0.7883  0.3698  11.00000  0.05    0.15
Q13   1   0.0289  0.9394  0.1104  11.00000  0.05    0.15
Q14   1   0.5901  0.3514  0.4276  11.00000  0.05    0.15
Q15   1   0.0230  0.3862  0.1767  11.00000  0.05    0.14
Q16   1   0.3301  0.4763  0.2214  11.00000  0.05    0.14
Q17   1   0.0252  0.5794  0.1785  11.00000  0.05    0.13
Q18   1   0.3413  0.4166  0.3454  11.00000  0.05    0.13
Q19   1   0.1721  0.8795  0.0000  11.00000  0.05    0.13
Q20   1   0.2715  0.9211  0.2799  11.00000  0.05    0.13
;
