# Supplementary material for: Pyrimidine-2,4-diamine acetone monosolvate
Source: Acta Crystallogr Sect E Struct Rep Online. 2013 Jan 19;69(Pt 2):o251. doi: 10.1107/S1600536813001025 (PMC3569783; doi:10.1107/S1600536813001025)
Supplement: Supplementary file 2 [file e-69-0o251-Isup2.hkl]

# 
# h,k,l, Fc-squared, Fo-squared, sigma(Fo-squared) and status flag 
# 
data_I
_shelx_title ' I in P2(1)/c' 
_shelx_refln_list_code          4 
_shelx_F_calc_maximum      229.51 
_exptl_crystal_F_000       360.00 
_reflns_d_resolution_high  0.7570 
 
loop_ 
 _symmetry_equiv_pos_as_xyz 
 'x, y, z' 
 '-x, y+1/2, -z+1/2' 
 '-x, -y, -z' 
 'x, -y-1/2, z-1/2' 
 
_cell_length_a     8.1594 
_cell_length_b    12.7284 
_cell_length_c     8.7663 
_cell_angle_alpha  90.000 
_cell_angle_beta   99.395 
_cell_angle_gamma  90.000 
 
_shelx_F_squared_multiplier     1.000 
 
loop_ 
 _refln_index_h 
 _refln_index_k 
 _refln_index_l 
 _refln_F_squared_calc 
 _refln_F_squared_meas 
 _refln_F_squared_sigma 
 _refln_observed_status 
   1   0   0        0.65        0.00      1.49 o 
   2   0   0     9203.87     7969.04    211.13 o 
   3   0   0      566.07      431.36     12.04 o 
   4   0   0      104.91       99.78      3.91 o 
   5   0   0     1508.71     1359.81     44.42 o 
   6   0   0      620.92      625.67     21.63 o 
   7   0   0      163.05      165.46      7.77 o 
   8   0   0       21.02       25.29      3.58 o 
   9   0   0       10.45       12.17      3.31 o 
  10   0   0       48.16       44.97      5.34 o 
   1   1   0        0.32        1.57      0.65 o 
   2   1   0      247.40      203.12      4.47 o 
   3   1   0      335.59      325.47      7.12 o 
   4   1   0       53.81       46.73      1.84 o 
   5   1   0      253.34      248.66      5.93 o 
   6   1   0       71.28       68.64      2.77 o 
   7   1   0      142.52      139.70      4.73 o 
   8   1   0       29.14       32.65      2.76 o 
   9   1   0       13.23       19.10      2.46 o 
  10   1   0       32.11       32.94      3.28 o 
   0   2   0      165.14      182.15      5.12 o 
   1   2   0      169.75      171.61      3.54 o 
   2   2   0        7.36        5.25      0.77 o 
   3   2   0        6.22        8.51      0.84 o 
   4   2   0      391.79      351.49      8.02 o 
   5   2   0       45.17       41.09      2.16 o 
   6   2   0       58.62       54.57      2.34 o 
   7   2   0       21.69       20.90      1.87 o 
   8   2   0       15.58       19.98      2.31 o 
   9   2   0       84.21       92.01      4.48 o 
  10   2   0        0.37        2.67      2.87 o 
   1   3   0      222.09      202.52      5.23 o 
   2   3   0      991.42      978.76     18.68 o 
   3   3   0        4.41        4.20      0.79 o 
   4   3   0      147.81      141.34      3.65 o 
   5   3   0       10.74       10.95      1.23 o 
   6   3   0        4.67        5.72      1.26 o 
   7   3   0        1.01        0.00      1.20 o 
   8   3   0       52.43       58.74      4.13 o 
   9   3   0        1.67        4.31      1.99 o 
  10   3   0        3.22        2.57      2.10 o 
   0   4   0      197.24      171.34      5.19 o 
   1   4   0      149.53      185.43      3.90 o 
   2   4   0     2619.57     2786.70     52.57 o 
   3   4   0     1755.06     1861.87     35.43 o 
   4   4   0      342.26      335.52      7.67 o 
   5   4   0        2.93        5.24      1.22 o 
   6   4   0       30.96       27.55      1.96 o 
   7   4   0       90.99       84.68      3.26 o 
   8   4   0      911.85      910.00     26.56 o 
   9   4   0       22.09       23.61      2.72 o 
  10   4   0      115.15      129.12      5.54 o 
   1   5   0       95.41      107.29      2.58 o 
   2   5   0      160.63      187.02      4.08 o 
   3   5   0      365.92      425.36      8.63 o 
   4   5   0        0.94        0.00      0.92 o 
   5   5   0       14.12       15.20      1.43 o 
   6   5   0       17.28       18.46      2.06 o 
   7   5   0        0.06        0.20      1.30 o 
   8   5   0       11.28       15.45      2.04 o 
   9   5   0       66.91       70.07      5.47 o 
  10   5   0       84.07       94.69      5.34 o 
   0   6   0        1.47        1.49      0.99 o 
   1   6   0      592.93      771.13     15.02 o 
   2   6   0        0.92        1.10      0.74 o 
   3   6   0       11.07       14.53      1.23 o 
   4   6   0      256.26      253.32      5.61 o 
   5   6   0       71.02       76.08      2.84 o 
   6   6   0       15.94       18.01      1.83 o 
   7   6   0      202.64      198.97      5.62 o 
   8   6   0       14.58       15.63      2.08 o 
   9   6   0        0.70        2.77      2.03 o 
   1   7   0      120.51      148.53      3.62 o 
   2   7   0       14.15       14.66      1.23 o 
   3   7   0      187.83      231.82      5.22 o 
   4   7   0       99.40      108.41      3.05 o 
   5   7   0        4.77        5.54      2.15 o 
   6   7   0       70.41       64.87      2.86 o 
   7   7   0       88.29       86.18      3.92 o 
   8   7   0        6.76        8.36      1.93 o 
   9   7   0       25.03       27.45      5.12 o 
   0   8   0      405.48      406.08     11.71 o 
   1   8   0       66.45       77.89      2.34 o 
   2   8   0        4.63        6.15      1.08 o 
   3   8   0        0.14        1.39      1.00 o 
   4   8   0       11.10        9.81      1.35 o 
   5   8   0       10.82        8.59      1.45 o 
   6   8   0       34.52       38.55      2.71 o 
   7   8   0       58.13       58.99      3.75 o 
   8   8   0      169.60      163.51      8.76 o 
   9   8   0        8.84        7.13      2.27 o 
   1   9   0       30.33       34.90      1.88 o 
   2   9   0      152.73      165.76      4.13 o 
   3   9   0       48.47       56.97      2.22 o 
   4   9   0        0.05        0.20      1.08 o 
   5   9   0       40.69       35.17      2.32 o 
   6   9   0       11.49       10.17      1.69 o 
   7   9   0       83.27       80.46      4.98 o 
   8   9   0       16.89        8.62      2.52 o 
   0  10   0        0.02        0.00      1.99 o 
   1  10   0      251.91      256.90      5.95 o 
   2  10   0       61.07       67.87      2.46 o 
   3  10   0       27.59       27.28      1.87 o 
   4  10   0       44.98       43.96      2.23 o 
   5  10   0       10.73        9.20      1.57 o 
   6  10   0        5.49        5.43      1.71 o 
   7  10   0       70.90       62.37      7.25 o 
   8  10   0       16.54       13.71      2.72 o 
   1  11   0      211.49      233.74      5.58 o 
   2  11   0      250.92      264.66      6.14 o 
   3  11   0       30.71       29.54      1.98 o 
   4  11   0      104.06       94.15      3.19 o 
   5  11   0      223.53      192.37      8.21 o 
   6  11   0       16.34       18.82      2.59 o 
   7  11   0       27.92       22.60      2.81 o 
   8  11   0        0.38        0.00      2.27 o 
   0  12   0     1121.18     1203.09     33.65 o 
   1  12   0       60.04       68.68      2.64 o 
   2  12   0      389.03      417.06      9.15 o 
   3  12   0      103.56       99.33      3.95 o 
   4  12   0       18.28       19.88      2.20 o 
   5  12   0       48.90       43.30      3.45 o 
   6  12   0       21.79       17.21      2.59 o 
   7  12   0        0.31        2.36      2.25 o 
   1  13   0       94.45       96.37      4.11 o 
   2  13   0      217.57      232.79      6.72 o 
   3  13   0       19.24       22.22      2.62 o 
   4  13   0        3.73        1.56      1.73 o 
   5  13   0        3.31        4.71      1.99 o 
   6  13   0       24.81       22.93      2.80 o 
   0  14   0      154.11      180.39     14.92 o 
   1  14   0       29.16       27.69      3.05 o 
   2  14   0        0.03        1.59      1.50 o 
   3  14   0       34.80       38.68      2.97 o 
   4  14   0       36.38       30.21      3.03 o 
   5  14   0        5.08        2.30      2.05 o 
   1  15   0        3.70        4.21      2.04 o 
   2  15   0        1.67        1.67      1.68 o 
   3  15   0        0.82        1.76      2.61 o 
   4  15   0       18.51       23.40      2.98 o 
   0  16   0      128.86      156.92     11.94 o 
   1  16   0       22.52       20.26      3.05 o 
   2  16   0       86.06       99.13      5.25 o 
   3  16   0       72.76       66.52      7.47 o 
 -10   1   1        0.27        0.40      2.05 o 
  -9   1   1        5.90        3.74      1.83 o 
  -8   1   1       28.61       31.09      2.75 o 
  -7   1   1      264.58      272.65      7.69 o 
  -6   1   1       11.00       11.09      1.31 o 
  -5   1   1      301.83      313.99      7.64 o 
  -4   1   1      439.72      378.06      8.35 o 
  -3   1   1      116.72       92.81      2.52 o 
  -2   1   1       12.95       14.72      1.42 o 
  -1   1   1     4515.61     4024.02     75.78 o 
   0   1   1       65.00       56.20      1.67 o 
   1   1   1       35.03       27.02      0.81 o 
   2   1   1     2118.84     1783.15     33.78 o 
   3   1   1      581.97      541.29     10.56 o 
   4   1   1        5.90        8.87      0.98 o 
   5   1   1      776.30      804.15     17.15 o 
   6   1   1       55.53       55.22      3.68 o 
   7   1   1        4.62        5.19      1.57 o 
   8   1   1        1.30        3.68      1.63 o 
   9   1   1       11.35       10.86      2.39 o 
  10   1   1        1.09        2.40      2.10 o 
 -10   2   1       28.08       29.03      3.16 o 
  -9   2   1       11.57        8.67      2.12 o 
  -8   2   1        3.83        1.63      1.61 o 
  -7   2   1       55.64       54.14      3.32 o 
  -6   2   1       15.97       15.04      1.53 o 
  -5   2   1        6.20        5.89      1.12 o 
  -4   2   1       96.60       94.97      2.70 o 
  -3   2   1       30.69       28.31      1.50 o 
  -2   2   1     8275.35     7999.48    162.44 o 
  -1   2   1        8.97        9.27      0.56 o 
   0   2   1     8170.24     8237.21    174.40 o 
   1   2   1        3.64        3.00      0.74 o 
   2   2   1       26.44       30.80      1.06 o 
   3   2   1      410.70      389.93      8.54 o 
   4   2   1       34.19       32.88      1.62 o 
   5   2   1      180.75      164.75      4.32 o 
   6   2   1       46.55       43.56      2.52 o 
   7   2   1       42.84       39.52      2.94 o 
   8   2   1       33.72       35.72      3.45 o 
   9   2   1        0.11        0.00      2.23 o 
  10   2   1       83.60       95.68      5.07 o 
 -10   3   1       43.23       45.56      3.67 o 
  -9   3   1        5.93        4.14      2.00 o 
  -8   3   1       28.97       28.64      3.15 o 
  -7   3   1       62.99       66.65      4.18 o 
  -6   3   1        5.63        7.33      1.39 o 
  -5   3   1       19.91       28.40      1.75 o 
  -4   3   1       13.26       15.77      1.31 o 
  -3   3   1     1072.20     1022.45     27.17 o 
  -2   3   1     1057.47      968.67     27.80 o 
  -1   3   1       24.72       24.71      2.25 o 
   0   3   1     1353.74     1351.04     28.62 o 
   1   3   1     1279.52     1372.52     29.41 o 
   2   3   1      143.10      165.60      3.59 o 
   3   3   1        5.16        2.17      0.66 o 
   4   3   1        3.59        4.50      0.94 o 
   5   3   1      183.42      176.02      5.02 o 
   6   3   1       52.79       47.65      2.37 o 
   7   3   1       25.75       28.83      2.27 o 
   8   3   1      139.46      148.94      9.40 o 
   9   3   1        3.27        5.19      2.02 o 
  10   3   1       21.95       28.88      3.34 o 
 -10   4   1       28.74       32.85      4.46 o 
  -9   4   1       34.69       38.21      5.17 o 
  -8   4   1        3.87        3.09      1.64 o 
  -7   4   1       19.33       18.52      1.88 o 
  -6   4   1        4.33        3.56      1.24 o 
  -5   4   1       64.63       59.28      2.34 o 
  -4   4   1        0.00        0.56      0.83 o 
  -3   4   1      210.08      178.83      4.23 o 
  -2   4   1      290.26      284.24      9.64 o 
  -1   4   1        2.91        4.48      0.60 o 
   0   4   1      525.76      588.49     11.37 o 
   1   4   1      396.77      416.85      9.36 o 
   2   4   1       34.91       46.61      1.45 o 
   3   4   1      139.14      147.71      3.41 o 
   4   4   1        1.68        0.58      0.90 o 
   5   4   1       79.26       77.34      2.75 o 
   6   4   1        0.00        0.00      1.18 o 
   7   4   1      158.67      154.78      4.67 o 
   8   4   1       39.26       39.82      3.06 o 
   9   4   1       99.80      102.12      5.81 o 
  10   4   1        2.30        4.58      2.30 o 
 -10   5   1        0.76        3.68      3.07 o 
  -9   5   1      122.38      135.47      5.22 o 
  -8   5   1       30.03       32.53      2.91 o 
  -7   5   1       23.58       24.83      2.93 o 
  -6   5   1      218.75      206.99      5.49 o 
  -5   5   1      121.53      123.82      3.67 o 
  -4   5   1       18.65       21.79      1.39 o 
  -3   5   1      121.19      151.93      4.08 o 
  -2   5   1        5.44        8.97      0.86 o 
  -1   5   1      280.25      302.73      6.15 o 
   0   5   1       88.94       76.01      1.98 o 
   1   5   1       60.63       96.39      2.39 o 
   2   5   1       93.25      100.06      2.57 o 
   3   5   1      234.63      252.54      5.44 o 
   4   5   1      458.77      435.92      8.85 o 
   5   5   1        7.38        7.20      1.25 o 
   6   5   1       78.23       80.17      3.11 o 
   7   5   1      170.14      174.90      5.16 o 
   8   5   1        3.81        5.81      2.05 o 
   9   5   1        7.09        6.30      2.35 o 
 -10   6   1      460.72      494.85     18.88 o 
  -9   6   1       74.28       78.52      4.45 o 
  -8   6   1      367.50      375.30      9.35 o 
  -7   6   1       16.75       21.29      2.04 o 
  -6   6   1       19.42       19.75      1.83 o 
  -5   6   1      253.09      258.39      6.40 o 
  -4   6   1     1262.29     1260.74     24.39 o 
  -3   6   1      301.67      317.91      6.72 o 
  -2   6   1      721.09      725.79     14.61 o 
  -1   6   1        7.81       11.77      0.96 o 
   0   6   1      809.71      942.60     18.13 o 
   1   6   1      942.36     1155.53     22.26 o 
   2   6   1     1747.82     2003.86     38.15 o 
   3   6   1      473.70      526.77     10.59 o 
   4   6   1        0.10        0.29      0.96 o 
   5   6   1       44.54       42.51      2.21 o 
   6   6   1      875.87      878.90     19.09 o 
   7   6   1      142.38      140.08      4.52 o 
   8   6   1      885.70      910.54     36.25 o 
   9   6   1       17.17       17.30      3.16 o 
  -9   7   1        0.24        0.79      1.87 o 
  -8   7   1      129.03      123.66      6.18 o 
  -7   7   1        5.66        4.93      1.48 o 
  -6   7   1        0.00        0.00      1.19 o 
  -5   7   1      112.73      106.59      6.00 o 
  -4   7   1      135.74      151.25      3.81 o 
  -3   7   1      112.85      141.31      3.51 o 
  -2   7   1      787.67      850.23     16.60 o 
  -1   7   1       71.67       80.45      2.31 o 
   0   7   1     1252.41     1463.67     27.84 o 
   1   7   1      357.03      452.09      9.15 o 
   2   7   1      291.13      343.68      7.19 o 
   3   7   1      166.42      161.60      3.95 o 
   4   7   1        8.94        7.33      1.48 o 
   5   7   1       20.31       19.21      1.79 o 
   6   7   1      243.42      243.34      6.40 o 
   7   7   1        0.74        0.00      1.58 o 
   8   7   1       29.68       30.78      2.63 o 
   9   7   1       37.61       46.45      5.37 o 
  -9   8   1       53.15       46.48      6.81 o 
  -8   8   1       45.98       45.66      3.27 o 
  -7   8   1       23.87       26.34      2.26 o 
  -6   8   1        7.16        5.92      1.88 o 
  -5   8   1        9.31       11.42      1.57 o 
  -4   8   1       12.05       11.71      1.35 o 
  -3   8   1       56.55       63.41      2.74 o 
  -2   8   1       37.11       37.27      1.79 o 
  -1   8   1        7.77        9.87      1.01 o 
   0   8   1       31.56       35.70      1.59 o 
   1   8   1       83.72      111.03      2.92 o 
   2   8   1        9.83       17.24      1.42 o 
   3   8   1       49.87       53.23      3.00 o 
   4   8   1       16.23       16.45      1.37 o 
   5   8   1      111.85      103.06      6.40 o 
   6   8   1       75.02       68.41      4.45 o 
   7   8   1      143.96      153.61      5.29 o 
   8   8   1        2.66        2.54      2.24 o 
   9   8   1       11.37       11.11      3.44 o 
  -9   9   1        3.30        4.36      1.96 o 
  -8   9   1        4.55        3.89      1.74 o 
  -7   9   1        3.98        4.09      1.56 o 
  -6   9   1        7.18        7.46      1.65 o 
  -5   9   1       60.10       52.10      2.52 o 
  -4   9   1        0.33        0.00      0.93 o 
  -3   9   1       10.24        8.81      1.29 o 
  -2   9   1        0.84        1.56      0.91 o 
  -1   9   1       14.66       16.69      1.36 o 
   0   9   1       33.41       41.34      2.25 o 
   1   9   1       22.17       28.97      1.66 o 
   2   9   1       18.20       19.47      1.78 o 
   3   9   1       74.81       62.70      2.29 o 
   4   9   1       25.61       27.66      2.11 o 
   5   9   1        0.06        0.72      1.18 o 
   6   9   1        7.35        8.11      2.37 o 
   7   9   1        1.16        0.00      1.98 o 
   8   9   1        2.77        2.73      2.16 o 
  -8  10   1        5.33        5.98      2.64 o 
  -7  10   1      125.16      115.87      5.37 o 
  -6  10   1       29.05       27.84      3.93 o 
  -5  10   1       64.74       59.16      2.79 o 
  -4  10   1       99.89       96.84      3.16 o 
  -3  10   1        0.30        1.50      1.19 o 
  -2  10   1     2436.21     2602.19     49.69 o 
  -1  10   1       15.89       16.20      1.54 o 
   0  10   1     2657.87     2839.26     70.92 o 
   1  10   1       18.56       21.13      1.50 o 
   2  10   1       96.72       96.86      3.00 o 
   3  10   1      137.21      125.61      3.53 o 
   4  10   1       69.65       62.45      3.01 o 
   5  10   1      203.21      197.63      8.85 o 
   6  10   1       17.46       12.06      2.29 o 
   7  10   1       16.33       14.30      2.57 o 
   8  10   1        0.13        0.00      2.21 o 
  -8  11   1       62.99       51.37      5.46 o 
  -7  11   1       82.99       77.85      6.96 o 
  -6  11   1        0.75        1.51      1.46 o 
  -5  11   1        1.88        3.94      1.38 o 
  -4  11   1      100.68       98.81      3.32 o 
  -3  11   1       86.03       83.76      2.99 o 
  -2  11   1      339.72      355.99      7.86 o 
  -1  11   1        6.46        6.51      1.26 o 
   0  11   1      373.12      394.29      8.59 o 
   1  11   1       80.03       85.26      2.80 o 
   2  11   1       74.95       74.40      3.14 o 
   3  11   1       14.43       22.03      2.23 o 
   4  11   1        0.79        2.35      1.36 o 
   5  11   1      133.55      114.09      4.79 o 
   6  11   1      127.80      106.67     10.12 o 
   7  11   1       21.33       18.94      2.75 o 
  -7  12   1        0.16        0.00      2.01 o 
  -6  12   1       98.73       88.04      6.75 o 
  -5  12   1       18.99       15.34      2.48 o 
  -4  12   1        8.87        7.24      1.52 o 
  -3  12   1      243.76      242.25      6.00 o 
  -2  12   1       26.76       29.02      2.06 o 
  -1  12   1        0.18        0.00      1.05 o 
   0  12   1       52.83       53.21      2.38 o 
   1  12   1      267.71      274.72      7.38 o 
   2  12   1       17.44       18.93      2.24 o 
   3  12   1       55.59       46.39      2.96 o 
   4  12   1      174.67      162.60      5.95 o 
   5  12   1        0.03        0.84      1.94 o 
   6  12   1       29.19       26.24      2.98 o 
   7  12   1        2.00        0.18      1.99 o 
  -6  13   1       30.80       27.12      3.44 o 
  -5  13   1        5.27        6.37      2.30 o 
  -4  13   1        2.25        3.82      1.69 o 
  -3  13   1       45.31       49.42      2.68 o 
  -2  13   1        7.11        7.78      1.46 o 
  -1  13   1        0.19        0.74      1.25 o 
   0  13   1       10.89       13.30      1.83 o 
   1  13   1       27.94       32.63      2.96 o 
   2  13   1       11.37       11.42      1.94 o 
   3  13   1       19.01       17.64      2.17 o 
   4  13   1       34.52       35.88      3.25 o 
   5  13   1        0.01        0.33      1.74 o 
   6  13   1       10.56       11.30      2.70 o 
  -5  14   1       18.77       18.60      6.49 o 
  -4  14   1       14.29       15.24      2.97 o 
  -3  14   1        4.69        5.23      1.88 o 
  -2  14   1        6.50        5.84      1.68 o 
  -1  14   1        0.85        2.24      1.62 o 
   0  14   1        2.81        1.80      1.60 o 
   1  14   1       13.37       20.72      2.67 o 
   2  14   1       34.64       43.50      3.56 o 
   3  14   1       23.63       32.80      4.43 o 
   4  14   1       18.92       20.49      2.69 o 
   5  14   1       18.40       21.30      5.14 o 
  -4  15   1        1.26        1.29      2.32 o 
  -3  15   1       54.64       66.92      6.28 o 
  -2  15   1       27.22       26.99      3.98 o 
  -1  15   1        3.56        3.87      1.93 o 
   0  15   1       39.18       52.27      3.39 o 
   1  15   1       41.08       49.93      3.40 o 
   2  15   1       14.69       11.82      2.12 o 
   3  15   1        5.86       12.12      2.20 o 
   4  15   1       30.12       28.43      3.30 o 
  -3  16   1       11.88       15.12      3.40 o 
  -2  16   1       30.67       39.57      4.82 o 
  -1  16   1        0.20        0.00      2.20 o 
   0  16   1       13.18       20.74      3.77 o 
   1  16   1        9.39       11.08      2.59 o 
   2  16   1       18.00       22.96      3.04 o 
 -10   0   2        7.67        6.55      3.73 o 
  -9   0   2       59.32       67.90      5.73 o 
  -8   0   2      169.58      180.75     13.43 o 
  -7   0   2      353.88      320.23     12.30 o 
  -6   0   2        0.56        1.12      1.13 o 
  -5   0   2      266.05      234.35      7.27 o 
  -4   0   2     3486.91     3345.75    118.37 o 
  -3   0   2       20.59       26.58      2.40 o 
  -2   0   2    52672.69    46333.64   2017.03 o 
  -1   0   2      321.00      272.54     12.89 o 
   0   0   2     6266.36     5754.16    153.05 o 
   1   0   2      138.63       92.23      2.93 o 
   2   0   2      378.26      389.98     10.97 o 
   3   0   2     4172.49     4040.64    129.35 o 
   4   0   2     1300.77     1318.25     42.95 o 
   5   0   2      221.34      204.19      9.90 o 
   6   0   2       22.81       16.96      2.12 o 
   7   0   2       16.55       19.99      3.11 o 
   8   0   2      141.16      145.02     11.69 o 
   9   0   2       41.00       47.86      5.37 o 
  10   0   2       74.90       80.56      7.05 o 
 -10   1   2       14.50       17.94      2.66 o 
  -9   1   2       84.46       90.79      4.18 o 
  -8   1   2       15.68       17.05      2.17 o 
  -7   1   2      101.08      108.93      4.13 o 
  -6   1   2        1.61        1.68      1.04 o 
  -5   1   2      222.79      229.81      5.08 o 
  -4   1   2      154.98      141.71      3.27 o 
  -3   1   2       10.81       13.86      0.93 o 
  -2   1   2       28.06       30.53      1.16 o 
  -1   1   2        3.15        4.19      0.78 o 
   0   1   2        0.89        0.00      0.33 o 
   1   1   2      179.46      175.49      3.64 o 
   2   1   2      263.64      215.58      4.82 o 
   3   1   2      570.86      529.63     10.51 o 
   4   1   2      137.80      121.32      3.00 o 
   5   1   2      140.02      135.27      3.41 o 
   6   1   2       28.17       32.50      2.44 o 
   7   1   2        3.34        5.49      1.57 o 
   8   1   2       55.77       60.52      4.37 o 
   9   1   2       23.47       27.66      3.08 o 
  10   1   2        2.73        2.78      2.37 o 
 -10   2   2       10.82        7.49      2.73 o 
  -9   2   2        0.53        0.19      1.66 o 
  -8   2   2       19.45       17.44      2.28 o 
  -7   2   2        0.09        0.00      1.12 o 
  -6   2   2      123.05      112.67      3.50 o 
  -5   2   2        0.45        0.86      1.02 o 
  -4   2   2       19.20       19.25      1.13 o 
  -3   2   2      242.74      226.11      4.78 o 
  -2   2   2       15.48       21.41      1.34 o 
  -1   2   2        3.55        2.64      0.83 o 
   0   2   2       90.79       74.11      3.13 o 
   1   2   2       12.43       19.25      1.12 o 
   2   2   2      449.69      475.91      9.43 o 
   3   2   2      204.92      207.33      4.44 o 
   4   2   2       87.79       93.95      2.64 o 
   5   2   2       93.52       81.02      3.28 o 
   6   2   2       14.39       17.20      1.64 o 
   7   2   2      212.83      210.45      6.50 o 
   8   2   2        4.40        2.21      1.76 o 
   9   2   2       69.24       86.59      4.66 o 
  10   2   2        0.59        0.00      2.07 o 
 -10   3   2       16.44       11.65      2.52 o 
  -9   3   2        0.01        0.00      1.66 o 
  -8   3   2        3.41        3.47      1.63 o 
  -7   3   2        1.82        0.79      1.19 o 
  -6   3   2       20.01       18.94      1.74 o 
  -5   3   2        4.98        7.16      1.28 o 
  -4   3   2      142.68      134.08      3.65 o 
  -3   3   2        2.99        2.16      0.75 o 
  -2   3   2       39.83       43.38      1.52 o 
  -1   3   2      218.65      187.06      4.23 o 
   0   3   2     1314.88     1327.34     28.51 o 
   1   3   2       26.38       32.15      1.37 o 
   2   3   2      332.15      332.75      6.76 o 
   3   3   2        0.02        0.02      0.56 o 
   4   3   2        4.05        6.20      0.80 o 
   5   3   2        2.88        3.15      1.11 o 
   6   3   2      124.40      118.00      3.71 o 
   7   3   2        7.40        6.35      1.66 o 
   8   3   2        0.14        0.33      1.66 o 
   9   3   2       64.86       67.07      6.10 o 
 -10   4   2      365.54      378.88     19.24 o 
  -9   4   2       38.43       36.25      3.12 o 
  -8   4   2        3.82        3.23      1.52 o 
  -7   4   2        4.07        5.31      1.40 o 
  -6   4   2      182.48      167.12      5.13 o 
  -5   4   2      457.08      424.88      9.63 o 
  -4   4   2      709.82      630.28     12.45 o 
  -3   4   2        1.48        2.34      0.68 o 
  -2   4   2      139.06      121.84      2.79 o 
  -1   4   2      266.55      274.65      5.58 o 
   0   4   2     2723.38     2981.92     67.41 o 
   1   4   2     2815.51     3209.88     68.31 o 
   2   4   2      403.45      407.97      9.32 o 
   3   4   2        3.47        3.26      0.77 o 
   4   4   2      168.21      141.43      3.41 o 
   5   4   2      222.98      208.31      5.42 o 
   6   4   2     1745.81     1710.32     35.79 o 
   7   4   2       22.26       21.69      2.16 o 
   8   4   2      150.51      175.96      6.17 o 
   9   4   2       16.92       18.53      3.20 o 
 -10   5   2        0.01        0.00      1.87 o 
  -9   5   2        4.11        7.23      3.02 o 
  -8   5   2        4.38        7.53      1.66 o 
  -7   5   2        0.00        0.28      1.42 o 
  -6   5   2        4.21        5.66      1.31 o 
  -5   5   2      218.16      226.09      5.69 o 
  -4   5   2       76.76       74.01      2.24 o 
  -3   5   2       51.30       52.81      1.70 o 
  -2   5   2       82.40       84.42      2.22 o 
  -1   5   2       92.47       83.14      2.18 o 
   0   5   2      154.59      168.27      4.23 o 
   1   5   2      338.53      413.96      9.55 o 
   2   5   2       32.20       40.33      2.63 o 
   3   5   2      124.21      135.99      3.89 o 
   4   5   2       31.36       31.15      2.03 o 
   5   5   2        9.18       10.28      1.42 o 
   6   5   2       79.52       82.14      3.11 o 
   7   5   2       99.29      102.75      3.84 o 
   8   5   2      163.44      166.06      8.33 o 
   9   5   2        1.76        0.15      2.11 o 
 -10   6   2       10.33        9.06      2.30 o 
  -9   6   2       61.70       66.19      6.47 o 
  -8   6   2       12.70       12.36      1.83 o 
  -7   6   2       42.34       44.81      3.82 o 
  -6   6   2       94.55       91.58      3.29 o 
  -5   6   2        0.06        0.85      1.00 o 
  -4   6   2        2.23        1.86      0.81 o 
  -3   6   2      287.15      285.31      6.12 o 
  -2   6   2        0.99        0.29      0.64 o 
  -1   6   2      364.59      452.10      9.10 o 
   0   6   2       17.26       20.48      1.37 o 
   1   6   2       34.60       46.44      1.97 o 
   2   6   2      424.77      448.84     10.37 o 
   3   6   2       61.95       73.51      2.18 o 
   4   6   2       14.36       17.36      1.28 o 
   5   6   2      426.86      413.60      9.58 o 
   6   6   2       10.97       10.28      1.72 o 
   7   6   2        0.04        1.80      1.45 o 
   8   6   2       28.81       36.11      3.87 o 
   9   6   2        3.72        4.97      2.84 o 
  -9   7   2       44.28       42.81      8.70 o 
  -8   7   2       28.73       27.90      5.03 o 
  -7   7   2        1.60        0.80      1.47 o 
  -6   7   2       64.85       62.37      2.72 o 
  -5   7   2       97.12       98.91      3.25 o 
  -4   7   2       11.25       10.62      1.21 o 
  -3   7   2       48.57       58.30      2.01 o 
  -2   7   2        2.34        0.87      0.85 o 
  -1   7   2      115.01      123.30      3.12 o 
   0   7   2        7.51        5.68      0.93 o 
   1   7   2      213.88      289.12      7.07 o 
   2   7   2       91.07      104.45      3.35 o 
   3   7   2       10.19       11.69      1.08 o 
   4   7   2      122.80      117.34      3.14 o 
   5   7   2      142.25      136.28      4.18 o 
   6   7   2       17.99       19.13      1.99 o 
   7   7   2       31.74       33.68      3.18 o 
   8   7   2        0.87        0.00      2.13 o 
   9   7   2       15.70       14.46      3.32 o 
  -9   8   2       16.85       20.04      4.04 o 
  -8   8   2        2.59        2.16      1.64 o 
  -7   8   2        0.18        0.62      1.39 o 
  -6   8   2        0.34        0.04      1.28 o 
  -5   8   2        4.60        7.62      1.35 o 
  -4   8   2        2.28        1.32      1.04 o 
  -3   8   2       57.27       61.16      2.19 o 
  -2   8   2      283.40      281.62      6.17 o 
  -1   8   2       31.36       34.34      1.97 o 
   0   8   2       19.32       36.38      2.07 o 
   1   8   2        6.87        3.87      1.48 o 
   2   8   2       32.79       32.97      3.18 o 
   3   8   2       65.56       54.04      3.85 o 
   4   8   2      137.74      132.86      4.21 o 
   5   8   2      136.32      129.24      8.52 o 
   6   8   2      316.76      305.72      9.25 o 
   7   8   2       29.95       29.75      4.19 o 
   8   8   2        7.19        3.53      2.47 o 
  -9   9   2       35.35       26.49      6.03 o 
  -8   9   2        2.13        2.65      1.92 o 
  -7   9   2       15.15       12.34      1.88 o 
  -6   9   2        4.30        3.73      1.45 o 
  -5   9   2       68.26       70.87      2.89 o 
  -4   9   2       85.36       80.48      2.70 o 
  -3   9   2        4.79        3.91      1.06 o 
  -2   9   2       60.81       68.58      2.41 o 
  -1   9   2       25.22       30.63      1.72 o 
   0   9   2      209.47      225.66      5.90 o 
   1   9   2       11.01       18.48      1.76 o 
   2   9   2        6.19        5.15      1.30 o 
   3   9   2       82.51       57.34      4.49 o 
   4   9   2       39.28       26.77      2.68 o 
   5   9   2      149.05      134.12      6.89 o 
   6   9   2       16.52       13.69      2.33 o 
   7   9   2        0.34        0.00      2.15 o 
   8   9   2       20.89       20.93      3.30 o 
  -8  10   2        3.02        3.67      1.94 o 
  -7  10   2        9.55        6.42      1.79 o 
  -6  10   2       18.87       16.59      1.93 o 
  -5  10   2       25.43       22.87      2.01 o 
  -4  10   2       23.59       21.15      1.77 o 
  -3  10   2      137.44      138.91      3.81 o 
  -2  10   2        1.31        0.41      0.95 o 
  -1  10   2      262.77      263.20      6.02 o 
   0  10   2       65.27       73.37      2.69 o 
   1  10   2       21.61       18.87      1.90 o 
   2  10   2       77.22       75.71      3.12 o 
   3  10   2        2.95        3.37      1.40 o 
   4  10   2        6.83        5.53      1.52 o 
   5  10   2      163.82      141.83      8.11 o 
   6  10   2       36.74       35.86      3.30 o 
   7  10   2        2.10        1.64      2.03 o 
   8  10   2        0.91        0.00      2.13 o 
  -8  11   2        5.55        5.28      2.09 o 
  -7  11   2      121.48      111.67     11.63 o 
  -6  11   2       24.83       19.57      2.66 o 
  -5  11   2       29.46       27.65      2.61 o 
  -4  11   2      133.70      133.17      3.91 o 
  -3  11   2      112.43      116.62      3.49 o 
  -2  11   2        0.07        0.00      1.05 o 
  -1  11   2      238.32      266.81      6.19 o 
   0  11   2      265.43      290.06      7.63 o 
   1  11   2       11.60        9.06      1.64 o 
   2  11   2      213.23      219.56      6.21 o 
   3  11   2      264.85      229.07      6.49 o 
   4  11   2       27.97       25.67      3.30 o 
   5  11   2       35.93       30.88      4.45 o 
   6  11   2        0.20        1.30      1.69 o 
   7  11   2        1.33        0.10      2.09 o 
  -7  12   2       10.85        6.75      2.80 o 
  -6  12   2       23.93       18.39      2.42 o 
  -5  12   2       29.99       28.27      2.60 o 
  -4  12   2      417.20      414.01      9.97 o 
  -3  12   2       30.03       35.15      2.56 o 
  -2  12   2      903.40      945.80     19.01 o 
  -1  12   2       73.50       77.54      3.24 o 
   0  12   2      208.21      225.64      6.34 o 
   1  12   2      178.28      174.46      5.32 o 
   2  12   2        1.97        3.37      1.56 o 
   3  12   2      101.50       87.27      4.30 o 
   4  12   2       26.92       23.92      2.75 o 
   5  12   2        0.11        0.00      2.08 o 
   6  12   2       12.31       11.18      2.51 o 
  -6  13   2       11.77        9.38      2.91 o 
  -5  13   2       21.57       18.69      2.45 o 
  -4  13   2      218.95      209.55      6.05 o 
  -3  13   2       58.39       60.86      3.23 o 
  -2  13   2        0.39        1.77      2.01 o 
  -1  13   2       74.71       81.17      3.52 o 
   0  13   2      127.47      141.83      4.81 o 
   1  13   2       10.51       13.17      1.95 o 
   2  13   2        0.04        1.14      1.35 o 
   3  13   2        7.70       10.94      1.98 o 
   4  13   2       36.04       30.47      4.45 o 
   5  13   2       50.64       50.51      3.86 o 
   6  13   2        4.09        6.96      2.23 o 
  -5  14   2       15.04       17.36      3.39 o 
  -4  14   2        1.73        1.99      2.29 o 
  -3  14   2       21.14       21.39      3.95 o 
  -2  14   2      108.11      110.60      5.33 o 
  -1  14   2       31.80       32.79      3.19 o 
   0  14   2        0.57        1.35      2.12 o 
   1  14   2       38.59       48.94      3.89 o 
   2  14   2       64.46       60.65      4.18 o 
   3  14   2        9.84        7.56      1.91 o 
   4  14   2        1.99        2.36      2.48 o 
   5  14   2        3.34        5.45      2.29 o 
  -4  15   2        6.68        8.93      4.23 o 
  -3  15   2        0.73        0.00      3.61 o 
  -2  15   2        2.51        3.14      1.91 o 
  -1  15   2        3.75        4.17      2.03 o 
   0  15   2        0.69        0.00      1.82 o 
   1  15   2        5.77        9.18      2.41 o 
   2  15   2       17.31       22.53      2.85 o 
   3  15   2       16.04       18.78      2.38 o 
   4  15   2       25.60       33.74      4.31 o 
  -3  16   2        2.60        0.00      3.82 o 
  -2  16   2      108.62      121.22      7.07 o 
  -1  16   2       43.87       43.52      4.81 o 
   0  16   2       72.80       87.35      4.99 o 
   1  16   2       99.24      102.10      5.38 o 
   2  16   2       38.37       40.10      4.53 o 
 -10   1   3       10.89        7.11      2.24 o 
  -9   1   3       93.04       90.52      4.67 o 
  -8   1   3        5.37        4.06      1.75 o 
  -7   1   3      133.19      144.32      4.30 o 
  -6   1   3       56.35       54.12      2.48 o 
  -5   1   3       46.80       40.10      1.72 o 
  -4   1   3       46.45       41.79      1.86 o 
  -3   1   3     2116.75     2000.30     38.07 o 
  -2   1   3       68.40       67.68      1.82 o 
  -1   1   3       46.05       37.03      1.41 o 
   0   1   3     2163.12     1989.06     42.17 o 
   1   1   3      584.94      579.40     11.27 o 
   2   1   3      198.56      175.08      3.85 o 
   3   1   3     1559.77     1650.22     34.32 o 
   4   1   3       97.51       94.85      2.59 o 
   5   1   3        0.14        1.61      0.92 o 
   6   1   3       12.94       11.13      1.51 o 
   7   1   3        3.79        2.88      1.59 o 
   8   1   3        5.27        4.67      1.93 o 
   9   1   3        1.54        0.00      1.93 o 
 -10   2   3        0.01        2.66      2.08 o 
  -9   2   3        9.44        7.56      2.13 o 
  -8   2   3        5.83        6.04      1.87 o 
  -7   2   3        9.22        9.13      1.56 o 
  -6   2   3       97.04      100.41      2.85 o 
  -5   2   3       16.79       16.94      1.49 o 
  -4   2   3     2782.87     2794.56     74.92 o 
  -3   2   3        5.26        3.79      0.74 o 
  -2   2   3     1660.11     1792.80     33.99 o 
  -1   2   3       24.92       25.25      1.19 o 
   0   2   3      213.84      219.25      4.50 o 
   1   2   3     1177.11     1180.02     22.54 o 
   2   2   3       27.19       26.20      1.17 o 
   3   2   3      230.52      238.03      5.14 o 
   4   2   3      199.36      176.04      4.14 o 
   5   2   3      134.64      122.90      3.66 o 
   6   2   3       19.72       24.47      1.98 o 
   7   2   3        4.81        5.00      1.75 o 
   8   2   3      202.30      190.03     11.99 o 
   9   2   3        3.29        1.18      2.09 o 
 -10   3   3        9.97       11.59      2.40 o 
  -9   3   3       16.35       14.98      2.43 o 
  -8   3   3       10.33       11.03      2.06 o 
  -7   3   3       14.31       18.74      3.22 o 
  -6   3   3        7.27        4.14      1.24 o 
  -5   3   3      363.35      362.84      7.62 o 
  -4   3   3      285.71      292.66      6.21 o 
  -3   3   3        0.72        0.00      0.61 o 
  -2   3   3      227.00      196.76      4.60 o 
  -1   3   3      830.94      826.07     17.19 o 
   0   3   3      349.68      362.34      8.19 o 
   1   3   3        1.55        0.00      0.75 o 
   2   3   3       18.67       21.99      1.18 o 
   3   3   3      303.89      291.36      6.14 o 
   4   3   3       12.26       15.56      1.23 o 
   5   3   3       99.97       98.52      2.86 o 
   6   3   3      315.71      317.55      9.67 o 
   7   3   3        3.06        3.47      1.62 o 
   8   3   3       20.79       21.70      2.71 o 
   9   3   3        0.00        0.00      2.03 o 
 -10   4   3        3.96        3.69      1.98 o 
  -9   4   3        0.67        0.00      1.64 o 
  -8   4   3        3.76        3.79      1.47 o 
  -7   4   3       21.73       19.34      1.80 o 
  -6   4   3        1.21        0.08      1.23 o 
  -5   4   3       28.34       26.27      1.89 o 
  -4   4   3       52.67       53.19      1.91 o 
  -3   4   3        3.16        3.19      0.88 o 
  -2   4   3      203.25      193.52      4.60 o 
  -1   4   3      218.58      197.18      4.61 o 
   0   4   3       73.27       81.53      2.46 o 
   1   4   3      142.97      168.27      4.32 o 
   2   4   3        3.76        4.23      0.88 o 
   3   4   3      127.45      120.04      2.97 o 
   4   4   3       21.06       20.84      1.82 o 
   5   4   3      420.51      406.34      8.60 o 
   6   4   3       29.75       34.08      2.29 o 
   7   4   3      235.03      233.54      6.39 o 
   8   4   3        6.26        4.93      1.98 o 
   9   4   3        1.11        0.00      2.11 o 
 -10   5   3        7.70        8.55      2.39 o 
  -9   5   3       19.19       22.16      4.31 o 
  -8   5   3       81.22       85.06      5.22 o 
  -7   5   3       38.67       40.24      2.59 o 
  -6   5   3        8.63        8.03      1.44 o 
  -5   5   3      101.17      107.75      3.04 o 
  -4   5   3       52.99       47.55      2.07 o 
  -3   5   3       47.61       29.12      1.74 o 
  -2   5   3      133.03      123.27      3.74 o 
  -1   5   3       64.64       84.39      3.40 o 
   0   5   3      103.77       97.51      2.81 o 
   1   5   3      256.34      299.18      7.25 o 
   2   5   3      492.03      491.82     11.27 o 
   3   5   3        8.32        9.06      1.24 o 
   4   5   3      151.77      137.35      3.50 o 
   5   5   3      149.17      149.94      4.38 o 
   6   5   3        8.23       10.11      1.64 o 
   7   5   3        2.98        2.42      1.55 o 
   8   5   3        9.36        8.17      3.02 o 
   9   5   3       39.52       52.06      4.88 o 
 -10   6   3      119.14      119.02      5.69 o 
  -9   6   3        7.62        9.06      2.20 o 
  -8   6   3       19.84       21.53      2.09 o 
  -7   6   3       82.65       89.51      4.03 o 
  -6   6   3      493.83      471.15     11.89 o 
  -5   6   3       27.34       24.50      1.58 o 
  -4   6   3      222.26      210.36      4.82 o 
  -3   6   3       53.22       51.27      1.82 o 
  -2   6   3      401.35      411.94      9.19 o 
  -1   6   3      910.95      954.04     23.30 o 
   0   6   3      992.63     1104.19     24.11 o 
   1   6   3      416.12      487.99     11.23 o 
   2   6   3       36.31       33.09      1.97 o 
   3   6   3       61.65       56.08      2.34 o 
   4   6   3     1521.64     1461.42     30.80 o 
   5   6   3      174.12      173.96      4.87 o 
   6   6   3     1239.77     1211.54     30.36 o 
   7   6   3       11.31       11.86      2.46 o 
   8   6   3       16.88       17.85      3.20 o 
   9   6   3        0.00        0.45      2.70 o 
  -9   7   3        2.19        1.97      2.46 o 
  -8   7   3        1.21        1.99      1.59 o 
  -7   7   3       21.33       25.22      3.52 o 
  -6   7   3       38.02       37.31      2.31 o 
  -5   7   3       54.78       56.09      2.74 o 
  -4   7   3      191.84      178.37      4.37 o 
  -3   7   3       25.86       24.14      1.44 o 
  -2   7   3      926.25      967.54     18.79 o 
  -1   7   3      355.37      376.99      9.01 o 
   0   7   3      326.02      341.73      8.12 o 
   1   7   3       96.62       92.24      3.49 o 
   2   7   3       16.69       21.11      2.41 o 
   3   7   3       54.09       51.22      2.57 o 
   4   7   3      374.19      341.39      8.62 o 
   5   7   3        3.76        3.09      1.98 o 
   6   7   3       25.38       26.83      2.77 o 
   7   7   3      102.51      108.00      7.47 o 
   8   7   3        8.80        7.42      2.57 o 
  -9   8   3        3.18        4.10      2.37 o 
  -8   8   3        1.35        2.80      1.71 o 
  -7   8   3        1.64        3.45      1.58 o 
  -6   8   3        1.64        0.46      1.26 o 
  -5   8   3       21.09       19.09      1.65 o 
  -4   8   3       40.03       37.12      2.23 o 
  -3   8   3       35.55       33.94      1.75 o 
  -2   8   3       28.53       26.67      1.48 o 
  -1   8   3       65.21       73.06      2.25 o 
   0   8   3        0.04        0.00      0.86 o 
   1   8   3       90.33       91.93      3.16 o 
   2   8   3       15.28       15.41      1.71 o 
   3   8   3      283.27      244.21      7.81 o 
   4   8   3       83.22       75.07      2.99 o 
   5   8   3      249.53      241.96      7.58 o 
   6   8   3        8.83        7.66      2.28 o 
   7   8   3       19.76       19.08      2.91 o 
   8   8   3       12.32       10.16      2.80 o 
  -9   9   3        6.41        8.80      2.08 o 
  -8   9   3        0.86        1.97      1.87 o 
  -7   9   3       36.73       37.71      2.87 o 
  -6   9   3        1.87        2.49      1.60 o 
  -5   9   3        2.92        0.00      1.51 o 
  -4   9   3        2.77        0.59      1.13 o 
  -3   9   3        0.00        0.54      0.95 o 
  -2   9   3       68.73       64.73      2.37 o 
  -1   9   3        7.44        6.36      1.48 o 
   0   9   3       33.62       36.28      3.01 o 
   1   9   3       45.04       43.07      2.42 o 
   2   9   3       38.50       43.17      2.97 o 
   3   9   3       12.03       17.45      2.73 o 
   4   9   3        4.46        7.75      2.27 o 
   5   9   3        2.13        1.51      1.45 o 
   6   9   3        4.25        1.40      1.80 o 
   7   9   3        9.54        5.70      2.58 o 
   8   9   3       12.30       10.54      2.93 o 
  -8  10   3        8.57        9.97      2.15 o 
  -7  10   3       15.28       11.72      2.10 o 
  -6  10   3       72.72       66.91      3.60 o 
  -5  10   3        2.39        2.57      1.70 o 
  -4  10   3     1412.47     1417.92     39.04 o 
  -3  10   3       68.44       63.02      2.81 o 
  -2  10   3     1648.96     1728.11     41.76 o 
  -1  10   3       59.80       61.33      2.79 o 
   0  10   3       63.14       65.77      2.93 o 
   1  10   3      146.75      137.43      4.54 o 
   2  10   3      110.80      103.97      3.70 o 
   3  10   3      164.77      169.61      5.80 o 
   4  10   3       43.37       41.65      2.75 o 
   5  10   3       14.64        7.94      2.11 o 
   6  10   3        6.93        7.76      2.23 o 
   7  10   3        1.05        0.00      2.58 o 
  -8  11   3        4.74        5.14      2.87 o 
  -7  11   3        0.32        0.93      1.84 o 
  -6  11   3       89.30       82.99      9.55 o 
  -5  11   3       51.89       49.01      4.88 o 
  -4  11   3      178.04      170.92      5.09 o 
  -3  11   3        1.26        1.58      1.45 o 
  -2  11   3      250.48      258.81      9.48 o 
  -1  11   3       42.11       43.56      3.20 o 
   0  11   3       31.56       34.75      2.38 o 
   1  11   3       24.74       34.46      2.42 o 
   2  11   3        5.24        6.66      1.62 o 
   3  11   3      148.15      127.94      4.49 o 
   4  11   3      157.80      125.95      5.04 o 
   5  11   3        8.17        6.94      2.00 o 
   6  11   3       40.98       45.68      5.81 o 
   7  11   3       24.77       20.49      3.11 o 
  -7  12   3        4.39        3.56      1.97 o 
  -6  12   3        2.53        3.36      1.93 o 
  -5  12   3      156.17      152.99      5.44 o 
  -4  12   3        9.01        6.85      1.75 o 
  -3  12   3        1.08        0.71      1.98 o 
  -2  12   3       62.22       64.96      3.75 o 
  -1  12   3      178.58      181.30      6.26 o 
   0  12   3       16.30       16.62      2.33 o 
   1  12   3       91.08       78.68      3.31 o 
   2  12   3      194.73      196.34      6.28 o 
   3  12   3        0.48        3.52      1.46 o 
   4  12   3       48.26       45.45      4.02 o 
   5  12   3        0.54        1.66      1.91 o 
   6  12   3       17.52       17.23      3.30 o 
  -6  13   3        0.00        0.67      1.90 o 
  -5  13   3       38.34       32.98      2.97 o 
  -4  13   3        5.27        4.25      2.23 o 
  -3  13   3        0.74        1.75      1.93 o 
  -2  13   3       12.35        7.87      2.15 o 
  -1  13   3        5.03        5.80      2.20 o 
   0  13   3       16.09       17.07      2.45 o 
   1  13   3       42.50       39.92      7.35 o 
   2  13   3       22.66       23.69      2.80 o 
   3  13   3        0.14        2.05      2.44 o 
   4  13   3        9.26       10.98      2.29 o 
   5  13   3       24.47       24.92      5.67 o 
  -5  14   3        0.02        2.60      2.79 o 
  -4  14   3        6.91        8.84      3.54 o 
  -3  14   3        5.50        4.58      4.09 o 
  -2  14   3        0.03        0.62      1.87 o 
  -1  14   3       13.69       13.77      2.52 o 
   0  14   3       44.69       56.29      4.00 o 
   1  14   3       19.16       32.55      4.24 o 
   2  14   3       15.81       19.89      2.68 o 
   3  14   3       17.56       29.16      4.31 o 
   4  14   3       29.83       33.37      3.89 o 
  -4  15   3       14.73       11.76      2.80 o 
  -3  15   3        3.14        0.86      3.23 o 
  -2  15   3       35.63       37.07      3.49 o 
  -1  15   3       22.05       25.83      3.04 o 
   0  15   3       30.22       25.49      3.20 o 
   1  15   3        7.43       11.10      4.88 o 
   2  15   3       45.78       56.87      5.17 o 
   3  15   3      114.54      115.41      6.44 o 
  -2  16   3        2.85        0.42      2.20 o 
  -1  16   3        4.75        3.31      2.28 o 
   0  16   3       10.04       12.04      2.73 o 
   1  16   3        8.31       14.20      2.85 o 
 -10   0   4       41.27       35.87      4.66 o 
  -9   0   4       65.02       73.13      5.50 o 
  -8   0   4        3.94        1.59      2.48 o 
  -7   0   4       71.74       77.83      4.98 o 
  -6   0   4     1073.52     1071.27     29.87 o 
  -5   0   4       33.33       36.40      2.41 o 
  -4   0   4     9212.12     9120.47    243.15 o 
  -3   0   4      477.86      428.40     15.05 o 
  -2   0   4     1149.03     1181.96     52.22 o 
  -1   0   4        0.04        0.00      0.72 o 
   0   0   4      262.80      266.75      7.75 o 
   1   0   4     3131.80     3140.38     83.65 o 
   2   0   4     1344.62     1404.01     38.16 o 
   3   0   4       80.66       61.90      2.84 o 
   4   0   4        0.01        0.04      1.30 o 
   5   0   4       23.19       32.78      2.45 o 
   6   0   4      299.71      284.70      9.24 o 
   7   0   4       68.91       63.62      8.95 o 
   8   0   4       68.10       66.72     15.92 o 
   9   0   4        0.00        0.00      2.75 o 
 -10   1   4        1.53        4.26      2.05 o 
  -9   1   4       41.36       34.60      3.04 o 
  -8   1   4        0.71        0.05      1.54 o 
  -7   1   4       67.39       73.21      2.85 o 
  -6   1   4       77.94       81.32      2.74 o 
  -5   1   4       31.54       30.16      1.64 o 
  -4   1   4       36.40       40.77      1.74 o 
  -3   1   4        7.30        6.72      0.81 o 
  -2   1   4      148.40      121.71      5.60 o 
  -1   1   4      111.21      112.72      3.86 o 
   0   1   4      171.93      153.84      3.48 o 
   1   1   4      526.03      519.90     10.31 o 
   2   1   4       67.24       61.14      1.86 o 
   3   1   4       36.83       41.95      1.60 o 
   4   1   4        1.77        2.74      0.87 o 
   5   1   4        7.42        9.19      1.18 o 
   6   1   4       62.18       51.76      3.34 o 
   7   1   4       22.34       16.14      3.30 o 
   8   1   4        4.77        4.83      2.02 o 
   9   1   4        0.78        0.00      2.24 o 
 -10   2   4        5.69        4.86      2.09 o 
  -9   2   4        4.80        1.34      1.78 o 
  -8   2   4       22.89       25.93      2.52 o 
  -7   2   4        0.01        1.00      1.18 o 
  -6   2   4        2.83        1.96      1.01 o 
  -5   2   4      113.84      107.75      3.00 o 
  -4   2   4        1.78        1.65      0.83 o 
  -3   2   4        6.17        4.42      0.79 o 
  -2   2   4       37.42       36.72      1.79 o 
  -1   2   4       43.50       41.54      1.39 o 
   0   2   4      190.69      198.51      4.31 o 
   1   2   4      330.28      338.07      7.90 o 
   2   2   4       54.94       65.86      1.93 o 
   3   2   4      156.33      146.50      3.59 o 
   4   2   4       12.48       13.89      1.20 o 
   5   2   4      317.66      278.49      6.24 o 
   6   2   4       24.94       29.95      2.51 o 
   7   2   4       93.83       90.00      4.10 o 
   8   2   4        6.14        7.14      2.18 o 
   9   2   4        0.01        0.00      2.05 o 
 -10   3   4        0.86        0.58      1.98 o 
  -9   3   4        0.40        0.60      1.87 o 
  -8   3   4        0.86        1.55      1.33 o 
  -7   3   4        5.25        6.74      1.42 o 
  -6   3   4       10.55        8.98      1.22 o 
  -5   3   4        5.28        6.77      1.05 o 
  -4   3   4       38.95       40.83      1.77 o 
  -3   3   4       58.52       53.94      2.48 o 
  -2   3   4      366.78      370.90      8.19 o 
  -1   3   4      155.07      171.98      4.20 o 
   0   3   4      297.61      292.33      7.88 o 
   1   3   4       58.50       53.43      1.90 o 
   2   3   4        1.27        2.95      0.78 o 
   3   3   4        4.55        5.45      1.00 o 
   4   3   4      182.10      166.94      4.12 o 
   5   3   4        6.93        2.86      1.01 o 
   6   3   4       13.66       13.87      1.74 o 
   7   3   4      139.71      126.95      4.32 o 
   8   3   4       11.66       13.92      2.51 o 
   9   3   4       10.54       13.20      3.34 o 
 -10   4   4        0.34        0.00      1.98 o 
  -9   4   4        3.90        4.71      1.98 o 
  -8   4   4       74.51       71.20      4.37 o 
  -7   4   4       86.04       89.40      3.30 o 
  -6   4   4      136.84      122.40      3.83 o 
  -5   4   4       32.23       32.90      1.78 o 
  -4   4   4       43.29       53.38      1.94 o 
  -3   4   4      101.26      100.56      2.92 o 
  -2   4   4      755.92      774.23     16.44 o 
  -1   4   4     1226.50     1206.81     25.06 o 
   0   4   4       98.95      103.52      3.44 o 
   1   4   4        0.17        0.00      0.64 o 
   2   4   4      384.53      315.53      7.63 o 
   3   4   4      368.69      326.42      7.17 o 
   4   4   4     2275.82     2136.62     44.53 o 
   5   4   4        9.50        9.54      1.27 o 
   6   4   4      140.91      160.76      4.74 o 
   7   4   4        8.65        5.46      1.79 o 
   8   4   4        5.16        3.44      3.17 o 
   9   4   4       28.06       35.23      4.29 o 
 -10   5   4        1.01        1.97      2.11 o 
  -9   5   4        0.08        0.96      1.84 o 
  -8   5   4        6.59        7.61      1.71 o 
  -7   5   4      121.06      123.14      4.80 o 
  -6   5   4       29.22       26.33      2.00 o 
  -5   5   4       37.36       37.74      2.05 o 
  -4   5   4      114.58      109.81      3.04 o 
  -3   5   4       31.21       31.67      1.78 o 
  -2   5   4       51.01       49.45      1.91 o 
  -1   5   4      113.50      135.80      4.33 o 
   0   5   4       49.88       50.29      2.77 o 
   1   5   4      235.39      240.71      6.08 o 
   2   5   4       12.58       16.26      1.49 o 
   3   5   4       45.60       49.04      2.67 o 
   4   5   4      193.57      185.47      4.50 o 
   5   5   4       95.78      102.77      4.54 o 
   6   5   4      213.62      208.12      6.91 o 
   7   5   4        1.54        1.46      2.02 o 
   8   5   4       19.22       16.71      4.41 o 
  -9   6   4       19.84       15.73      2.89 o 
  -8   6   4       34.62       36.48      3.32 o 
  -7   6   4        0.99        2.93      1.49 o 
  -6   6   4       15.64       15.18      1.74 o 
  -5   6   4       87.85       84.26      2.74 o 
  -4   6   4        0.75        1.06      0.87 o 
  -3   6   4       79.62       84.53      2.76 o 
  -2   6   4       52.20       46.10      1.90 o 
  -1   6   4       12.60        9.60      1.51 o 
   0   6   4      220.67      224.54      6.56 o 
   1   6   4       23.61       33.92      1.95 o 
   2   6   4        7.20        9.17      1.35 o 
   3   6   4      461.35      459.51     12.28 o 
   4   6   4        1.12        1.46      1.59 o 
   5   6   4        0.94        2.74      1.72 o 
   6   6   4       41.57       42.82      3.38 o 
   7   6   4        1.17        0.00      2.02 o 
   8   6   4       20.19       23.33      3.55 o 
  -9   7   4        1.05        7.75      3.67 o 
  -8   7   4       30.82       30.03      3.82 o 
  -7   7   4       45.74       45.44      3.01 o 
  -6   7   4        8.13        8.21      1.69 o 
  -5   7   4       22.91       25.97      2.00 o 
  -4   7   4        0.76        0.00      1.62 o 
  -3   7   4       38.25       38.75      2.21 o 
  -2   7   4        0.60        0.51      0.95 o 
  -1   7   4      120.41      141.36      4.80 o 
   0   7   4       58.68       63.57      2.62 o 
   1   7   4        6.94        7.25      1.26 o 
   2   7   4      128.81      127.03      4.03 o 
   3   7   4      144.87      141.98      8.38 o 
   4   7   4       33.10       31.69      3.10 o 
   5   7   4       34.00       33.22      3.23 o 
   6   7   4        0.41        0.00      1.54 o 
   7   7   4       33.98       36.40      3.44 o 
   8   7   4        0.01        0.00      2.73 o 
  -9   8   4        1.01        4.13      1.77 o 
  -8   8   4        0.05        0.45      1.61 o 
  -7   8   4        4.41        4.25      1.93 o 
  -6   8   4       20.59       15.79      2.06 o 
  -5   8   4       37.29       36.94      2.32 o 
  -4   8   4      141.10      129.55      3.97 o 
  -3   8   4        5.04        4.20      1.27 o 
  -2   8   4       38.79       44.95      2.17 o 
  -1   8   4       10.88        9.33      1.75 o 
   0   8   4       21.03       26.14      2.71 o 
   1   8   4      121.96      109.27      3.62 o 
   2   8   4      259.07      263.08      7.72 o 
   3   8   4      176.20      168.46      6.26 o 
   4   8   4      426.30      400.18     11.16 o 
   5   8   4       53.32       57.19      5.89 o 
   6   8   4       39.63       44.45      3.64 o 
   7   8   4        0.68        0.89      2.80 o 
  -8   9   4        8.14        8.64      3.28 o 
  -7   9   4       55.83       50.30      3.20 o 
  -6   9   4       33.73       30.02      2.61 o 
  -5   9   4        0.01        0.00      1.51 o 
  -4   9   4      128.21      129.10      4.07 o 
  -3   9   4       14.37       14.40      1.94 o 
  -2   9   4      157.54      170.14      4.67 o 
  -1   9   4        0.25        1.49      1.36 o 
   0   9   4       26.40       26.43      2.57 o 
   1   9   4      105.64       87.90      3.57 o 
   2   9   4      108.57       80.99      3.19 o 
   3   9   4      189.05      165.39      5.03 o 
   4   9   4       11.98        9.13      1.56 o 
   5   9   4        0.24        0.88      2.33 o 
   6   9   4       21.59       19.58      2.80 o 
   7   9   4       10.44       13.15      2.83 o 
  -8  10   4        7.59       10.15      2.93 o 
  -7  10   4       15.39       11.60      2.15 o 
  -6  10   4        4.67        1.06      2.08 o 
  -5  10   4       49.83       51.20      3.87 o 
  -4  10   4        2.69        1.87      1.44 o 
  -3  10   4      173.36      171.84      4.92 o 
  -2  10   4       28.67       29.11      2.68 o 
  -1  10   4       22.13       21.68      2.40 o 
   0  10   4       89.74       89.88      4.00 o 
   1  10   4        0.01        0.00      1.34 o 
   2  10   4        3.98        2.56      1.37 o 
   3  10   4      243.89      210.20      6.78 o 
   4  10   4       51.77       51.48      4.38 o 
   5  10   4        1.16        0.00      1.75 o 
   6  10   4        0.62        0.00      2.27 o 
   7  10   4       30.66       27.66      5.15 o 
  -7  11   4       13.25       12.23      2.27 o 
  -6  11   4       47.36       44.78      4.67 o 
  -5  11   4       48.75       40.24      2.98 o 
  -4  11   4        0.00        0.00      1.42 o 
  -3  11   4      180.82      188.01      6.38 o 
  -2  11   4      169.22      174.14      6.06 o 
  -1  11   4        0.71        0.83      1.45 o 
   0  11   4      234.86      233.72      7.47 o 
   1  11   4      180.87      167.78      5.81 o 
   2  11   4       33.57       31.33      2.86 o 
   3  11   4       35.09       25.14      2.26 o 
   4  11   4        3.81        4.88      1.96 o 
   5  11   4        0.28        4.02      2.44 o 
   6  11   4        0.36        0.10      2.30 o 
  -7  12   4        4.75        3.18      1.90 o 
  -6  12   4      274.78      266.30      8.97 o 
  -5  12   4       10.13       12.23      2.55 o 
  -4  12   4      481.72      482.30     13.35 o 
  -3  12   4       53.93       50.29      3.59 o 
  -2  12   4       58.73       63.23      3.80 o 
  -1  12   4      173.24      173.98      6.21 o 
   0  12   4        4.16        5.12      1.80 o 
   1  12   4      111.98      101.81      5.52 o 
   2  12   4       25.34       24.01      2.67 o 
   3  12   4        3.68        6.91      1.90 o 
   4  12   4       12.14       13.54      2.33 o 
   5  12   4        2.49        0.95      1.79 o 
  -6  13   4      142.45      120.17      5.84 o 
  -5  13   4       20.47       22.45      3.20 o 
  -4  13   4        0.64        0.00      3.30 o 
  -3  13   4       32.71       27.71      2.89 o 
  -2  13   4       44.70       41.73      3.50 o 
  -1  13   4        4.40        5.56      2.04 o 
   0  13   4        1.57        2.29      1.90 o 
   1  13   4       14.66       18.62      3.37 o 
   2  13   4       25.77       24.02      2.70 o 
   3  13   4       35.56       42.89      3.35 o 
   4  13   4       24.73       43.14      4.26 o 
   5  13   4        1.41        1.57      2.45 o 
  -5  14   4       14.36       12.88      2.70 o 
  -4  14   4       40.36       33.57      3.30 o 
  -3  14   4       24.08       17.17      2.68 o 
  -2  14   4        1.25        0.00      3.48 o 
  -1  14   4       25.71       33.97      3.36 o 
   0  14   4       77.25       75.85      5.53 o 
   1  14   4        5.54        6.10      2.04 o 
   2  14   4        6.27        2.59      2.70 o 
   3  14   4        5.27        7.49      3.64 o 
  -3  15   4        1.14        1.19      2.23 o 
  -2  15   4        5.82        2.77      2.14 o 
  -1  15   4       13.34       11.53      2.64 o 
   0  15   4       10.30       10.02      2.87 o 
   1  15   4       27.09       30.96      3.66 o 
   2  15   4       22.68       34.57      5.10 o 
 -10   1   5        3.53        5.36      2.06 o 
  -9   1   5       52.39       48.73      4.16 o 
  -8   1   5        4.70        5.08      1.69 o 
  -7   1   5       16.03       19.14      1.62 o 
  -6   1   5       20.50       19.21      1.51 o 
  -5   1   5      463.58      471.31     13.00 o 
  -4   1   5       34.82       37.89      1.74 o 
  -3   1   5       41.41       33.25      1.52 o 
  -2   1   5      538.06      485.88     10.35 o 
  -1   1   5      202.48      207.51      4.59 o 
   0   1   5      126.71      135.35      3.33 o 
   1   1   5     1052.31     1147.69     24.94 o 
   2   1   5      104.95      109.82      2.92 o 
   3   1   5        7.20        5.49      0.90 o 
   4   1   5       19.32       19.03      1.52 o 
   5   1   5        0.00        1.51      1.00 o 
   6   1   5       11.40       14.77      1.62 o 
   7   1   5        0.15        0.00      1.58 o 
   8   1   5        5.98        8.67      2.27 o 
 -10   2   5        2.20        3.14      2.02 o 
  -9   2   5       11.83       10.63      2.24 o 
  -8   2   5       45.85       43.74      4.31 o 
  -7   2   5        2.07        3.36      1.30 o 
  -6   2   5      891.75      937.09     18.72 o 
  -5   2   5        0.44        0.00      0.93 o 
  -4   2   5      237.15      300.70      6.51 o 
  -3   2   5       21.61       18.91      1.20 o 
  -2   2   5       99.31       95.61      2.87 o 
  -1   2   5      615.71      581.89     11.58 o 
   0   2   5       29.58       36.57      1.49 o 
   1   2   5      104.10      116.59      2.96 o 
   2   2   5      281.27      257.93      5.66 o 
   3   2   5      204.69      177.76      4.26 o 
   4   2   5        3.37        4.73      0.97 o 
   5   2   5       15.10       17.95      1.63 o 
   6   2   5      285.48      248.98      6.60 o 
   7   2   5        9.12       11.89      2.20 o 
   8   2   5        2.07        6.74      2.16 o 
 -10   3   5        6.70        4.07      2.19 o 
  -9   3   5        9.61        7.22      2.06 o 
  -8   3   5       18.62       18.12      2.30 o 
  -7   3   5       74.77       82.68      3.16 o 
  -6   3   5       87.28       91.92      2.91 o 
  -5   3   5        3.25        2.57      0.95 o 
  -4   3   5        9.62       10.51      1.14 o 
  -3   3   5      266.40      263.05      6.53 o 
  -2   3   5      251.75      230.82      5.54 o 
  -1   3   5       20.91       22.99      1.41 o 
   0   3   5       21.13       26.86      1.32 o 
   1   3   5      212.58      202.71      5.22 o 
   2   3   5        8.93        7.97      1.00 o 
   3   3   5      179.48      182.60      4.38 o 
   4   3   5      479.65      433.87      9.17 o 
   5   3   5        3.08        1.84      1.12 o 
   6   3   5       12.42        9.67      1.69 o 
   7   3   5        0.01        0.00      1.83 o 
   8   3   5        0.01        0.00      2.21 o 
 -10   4   5        2.34        4.93      2.32 o 
  -9   4   5        4.87        5.49      2.09 o 
  -8   4   5        1.09        4.85      1.57 o 
  -7   4   5        0.00        1.04      1.39 o 
  -6   4   5        2.94        3.25      1.11 o 
  -5   4   5        0.10        0.00      0.93 o 
  -4   4   5       25.37       27.95      1.54 o 
  -3   4   5       48.66       46.27      1.99 o 
  -2   4   5       36.49       35.54      2.31 o 
  -1   4   5       58.25       63.06      2.33 o 
   0   4   5        9.66       11.71      1.47 o 
   1   4   5       68.60       61.74      2.77 o 
   2   4   5       59.32       57.20      2.35 o 
   3   4   5      570.94      519.79     10.67 o 
   4   4   5        8.86       10.62      1.18 o 
   5   4   5      359.63      337.22      8.55 o 
   6   4   5       14.08       19.13      2.46 o 
   7   4   5        5.37        3.37      2.09 o 
   8   4   5        1.44        0.20      2.50 o 
  -9   5   5       15.67       14.78      3.13 o 
  -8   5   5        5.53        5.95      1.75 o 
  -7   5   5       53.97       58.14      5.51 o 
  -6   5   5       30.76       32.82      2.73 o 
  -5   5   5        0.57        0.00      1.21 o 
  -4   5   5       85.55       81.61      3.12 o 
  -3   5   5       53.35       64.06      2.41 o 
  -2   5   5       30.36       32.25      1.82 o 
  -1   5   5      199.65      210.87      6.53 o 
   0   5   5      186.72      184.28      5.69 o 
   1   5   5       45.76       45.18      2.28 o 
   2   5   5      116.89      103.55      3.44 o 
   3   5   5       71.15       70.14      2.81 o 
   4   5   5        8.55        7.23      1.44 o 
   5   5   5        0.03        0.67      1.48 o 
   6   5   5       25.64       24.49      2.74 o 
   7   5   5       54.17       62.33      4.38 o 
   8   5   5        7.91        7.44      2.84 o 
  -9   6   5       19.90       20.51      2.91 o 
  -8   6   5      140.88      141.59      6.22 o 
  -7   6   5        0.45        1.99      1.58 o 
  -6   6   5       35.77       34.19      2.57 o 
  -5   6   5       53.21       51.90      2.53 o 
  -4   6   5      142.16      143.24      4.16 o 
  -3   6   5      331.01      323.60      7.73 o 
  -2   6   5      236.11      243.26      6.10 o 
  -1   6   5      160.45      173.48      5.50 o 
   0   6   5      106.49       90.83      3.66 o 
   1   6   5       49.30       47.12      2.41 o 
   2   6   5     1638.19     1527.91     33.31 o 
   3   6   5      120.91      114.66      3.84 o 
   4   6   5     1112.58     1078.77     27.57 o 
   5   6   5        0.03        0.00      1.51 o 
   6   6   5       13.40       10.09      2.24 o 
   7   6   5        6.23        5.28      2.33 o 
   8   6   5        0.53        0.00      2.50 o 
  -9   7   5        0.06        6.31      2.30 o 
  -8   7   5        6.07        6.24      2.30 o 
  -7   7   5       33.94       32.52      3.52 o 
  -6   7   5       17.71       14.79      1.93 o 
  -5   7   5        8.33        7.51      1.50 o 
  -4   7   5      380.24      405.04      9.47 o 
  -3   7   5      162.15      156.78      4.35 o 
  -2   7   5      120.53      124.76      3.69 o 
  -1   7   5        9.32        7.46      1.60 o 
   0   7   5        9.09        8.61      1.72 o 
   1   7   5       88.23       76.55      2.92 o 
   2   7   5      350.21      320.26      9.45 o 
   3   7   5       10.15        7.53      1.44 o 
   4   7   5        6.18        5.33      1.93 o 
   5   7   5      156.02      160.93     10.42 o 
   6   7   5        1.39        0.00      1.76 o 
   7   7   5       36.77       38.71      3.61 o 
  -8   8   5        0.29        4.36      2.16 o 
  -7   8   5        6.18        6.58      1.94 o 
  -6   8   5       25.23       21.97      2.27 o 
  -5   8   5       43.36       41.38      2.58 o 
  -4   8   5       13.08       11.54      1.54 o 
  -3   8   5       54.12       50.04      2.41 o 
  -2   8   5        9.42        8.70      1.76 o 
  -1   8   5       44.11       46.58      3.04 o 
   0   8   5        2.43        1.58      1.44 o 
   1   8   5      355.63      326.69      9.33 o 
   2   8   5       50.16       46.53      3.75 o 
   3   8   5      273.83      272.07      8.66 o 
   4   8   5       12.10       12.77      1.97 o 
   5   8   5       20.12       23.43      3.30 o 
   6   8   5       38.42       35.73      3.80 o 
   7   8   5       39.29       32.86      3.49 o 
  -8   9   5        1.81        1.67      1.71 o 
  -7   9   5        0.49        1.05      1.75 o 
  -6   9   5        3.84        4.88      2.06 o 
  -5   9   5        5.22        6.48      1.64 o 
  -4   9   5       54.76       52.70      2.67 o 
  -3   9   5        0.07        0.00      1.37 o 
  -2   9   5       26.72       23.77      2.37 o 
  -1   9   5       14.68       13.32      1.98 o 
   0   9   5       13.33       15.90      2.22 o 
   1   9   5       29.66       40.45      2.95 o 
   2   9   5        0.10        1.80      1.33 o 
   3   9   5       17.68       18.88      1.94 o 
   4   9   5        2.84        3.27      1.30 o 
   5   9   5        5.65        3.86      2.10 o 
   6   9   5       17.19       18.84      4.81 o 
  -7  10   5        2.54        4.11      1.83 o 
  -6  10   5      581.38      527.22     16.53 o 
  -5  10   5       66.78       62.84      3.14 o 
  -4  10   5      623.25      650.72     17.13 o 
  -3  10   5       89.07       84.76      3.93 o 
  -2  10   5       30.96       29.99      2.77 o 
  -1  10   5       99.01       95.76      4.27 o 
   0  10   5       84.56       80.51      3.97 o 
   1  10   5       51.45       57.47      3.57 o 
   2  10   5       53.43       51.48      3.45 o 
   3  10   5        2.00        0.59      1.43 o 
   4  10   5       28.14       27.22      4.31 o 
   5  10   5        0.76        0.00      1.65 o 
   6  10   5       81.87       96.17      9.30 o 
  -7  11   5       17.85       20.28      2.77 o 
  -6  11   5       59.37       59.23      4.95 o 
  -5  11   5        1.02        1.24      2.05 o 
  -4  11   5      120.34      121.02      5.00 o 
  -3  11   5       11.11       11.47      2.31 o 
  -2  11   5        5.45        3.51      1.70 o 
  -1  11   5       11.30        9.59      2.06 o 
   0  11   5        9.30        8.29      2.00 o 
   1  11   5      112.87       99.93      5.26 o 
   2  11   5      114.41       95.63      4.33 o 
   3  11   5        0.03        0.97      1.51 o 
   4  11   5       59.36       74.83      6.74 o 
   5  11   5       20.09       24.87      3.43 o 
  -6  12   5        1.83        2.58      2.26 o 
  -5  12   5        1.56        3.20      2.16 o 
  -4  12   5       40.34       32.67      3.16 o 
  -3  12   5       73.09       71.83      5.46 o 
  -2  12   5        9.56        7.64      2.00 o 
  -1  12   5       76.18       69.94      4.17 o 
   0  12   5      131.57      131.50      5.32 o 
   1  12   5        0.33        0.00      1.48 o 
   2  12   5       51.23       47.12      3.54 o 
   3  12   5        0.43        2.42      1.85 o 
   4  12   5        6.90        4.98      2.40 o 
   5  12   5       69.30       73.82      6.05 o 
  -5  13   5        2.26        4.34      2.16 o 
  -4  13   5        8.39        7.39      2.33 o 
  -3  13   5        0.01        0.00      2.44 o 
  -2  13   5        7.81        8.91      2.18 o 
  -1  13   5       61.55       50.90      3.78 o 
   0  13   5       10.41        8.06      2.08 o 
   1  13   5        0.06        0.00      2.44 o 
   2  13   5        4.81        7.87      2.18 o 
   3  13   5       12.17       17.21      2.49 o 
   4  13   5       58.78       62.78      8.00 o 
  -4  14   5        0.73        0.00      2.98 o 
  -3  14   5        6.33        3.70      2.20 o 
  -2  14   5       34.29       28.34      3.18 o 
  -1  14   5       11.01       14.86      4.52 o 
   0  14   5        8.04        6.22      2.47 o 
   1  14   5       13.51       19.35      2.80 o 
   2  14   5       32.18       41.13      5.59 o 
  -2  15   5       27.33       24.42      3.23 o 
  -1  15   5        8.69        9.46      2.66 o 
   0  15   5       40.65       46.54      4.02 o 
 -10   0   6        4.53        6.35      3.23 o 
  -9   0   6       19.17       14.20      3.33 o 
  -8   0   6      367.13      362.03     14.30 o 
  -7   0   6       21.72       22.46      2.55 o 
  -6   0   6     1904.53     2136.68     58.54 o 
  -5   0   6      206.50      213.94      7.22 o 
  -4   0   6      180.40      205.33     10.45 o 
  -3   0   6       12.52       10.17      1.69 o 
  -2   0   6      103.85      101.08      4.36 o 
  -1   0   6      665.71      646.83     18.28 o 
   0   0   6      773.47      835.86     23.18 o 
   1   0   6        0.55        0.05      1.02 o 
   2   0   6       14.89       18.19      2.29 o 
   3   0   6       16.32       23.03      2.43 o 
   4   0   6      368.39      332.40     11.30 o 
   5   0   6       63.41       55.50      3.49 o 
   6   0   6       23.59       15.49      2.41 o 
   7   0   6        1.49        0.99      2.49 o 
   8   0   6        1.21        0.00      2.85 o 
  -9   1   6       19.40       18.24      2.47 o 
  -8   1   6       33.12       29.01      2.70 o 
  -7   1   6       26.64       23.62      1.80 o 
  -6   1   6       11.78       10.26      1.40 o 
  -5   1   6       10.01        9.30      1.25 o 
  -4   1   6       87.18       78.36      2.74 o 
  -3   1   6       40.25       41.25      2.01 o 
  -2   1   6       31.82       33.84      1.58 o 
  -1   1   6      183.56      187.50      4.38 o 
   0   1   6        6.86       10.08      1.04 o 
   1   1   6        1.45        0.29      0.78 o 
   2   1   6       10.64        9.27      1.02 o 
   3   1   6       37.79       44.23      2.00 o 
   4   1   6       47.13       33.78      1.96 o 
   5   1   6       24.10       19.28      1.67 o 
   6   1   6        9.33        7.40      2.14 o 
   7   1   6        0.65        2.93      1.76 o 
   8   1   6       11.04        9.39      2.83 o 
  -9   2   6        0.42        1.99      2.11 o 
  -8   2   6        0.11        1.64      1.49 o 
  -7   2   6       49.82       48.10      2.37 o 
  -6   2   6        7.07        7.40      1.26 o 
  -5   2   6       16.07       15.86      1.41 o 
  -4   2   6       22.62       24.63      1.48 o 
  -3   2   6       13.14       10.14      1.08 o 
  -2   2   6       37.68       34.05      1.62 o 
  -1   2   6      234.57      229.81      5.18 o 
   0   2   6       20.07       24.86      1.42 o 
   1   2   6      177.32      176.06      4.74 o 
   2   2   6        9.42        9.22      1.07 o 
   3   2   6      287.58      263.34      5.99 o 
   4   2   6       32.77       40.02      2.07 o 
   5   2   6       68.14       55.80      2.50 o 
   6   2   6       13.78       11.84      2.03 o 
   7   2   6        1.46        4.87      2.34 o 
   8   2   6       13.16       14.83      6.23 o 
  -9   3   6        5.69        7.79      2.38 o 
  -8   3   6        0.00        1.67      1.60 o 
  -7   3   6        3.37        5.46      1.54 o 
  -6   3   6       28.32       27.85      2.04 o 
  -5   3   6       13.44       12.38      1.49 o 
  -4   3   6       61.81       66.77      2.63 o 
  -3   3   6      145.94      153.56      4.20 o 
  -2   3   6       98.66       98.36      3.07 o 
  -1   3   6       93.86       91.04      2.58 o 
   0   3   6        2.54        3.61      0.82 o 
   1   3   6        9.16       10.62      1.12 o 
   2   3   6      180.27      180.89      5.26 o 
   3   3   6        0.68        0.86      0.89 o 
   4   3   6       79.26       76.30      2.59 o 
   5   3   6      202.08      173.51      5.33 o 
   6   3   6        4.47        5.43      1.80 o 
   7   3   6       31.42       40.82      4.07 o 
  -9   4   6        8.87        8.17      2.32 o 
  -8   4   6       20.03       22.21      2.68 o 
  -7   4   6       29.08       28.97      2.47 o 
  -6   4   6        9.14       11.44      1.54 o 
  -5   4   6       35.75       37.35      2.21 o 
  -4   4   6      187.00      196.19      5.14 o 
  -3   4   6      244.16      245.90      6.11 o 
  -2   4   6        1.16        4.01      1.08 o 
  -1   4   6        1.82        0.45      0.80 o 
   0   4   6      342.84      300.07      8.42 o 
   1   4   6      215.82      190.70      5.17 o 
   2   4   6     1742.91     1624.37     35.36 o 
   3   4   6        0.02        0.01      1.13 o 
   4   4   6       85.55       88.94      3.44 o 
   5   4   6        0.02        0.00      1.26 o 
   6   4   6       15.50       21.71      3.02 o 
   7   4   6       47.31       68.75      4.51 o 
  -9   5   6       54.92       48.58      5.00 o 
  -8   5   6       12.59       12.29      2.37 o 
  -7   5   6       18.99       18.86      2.15 o 
  -6   5   6       52.28       52.63      2.97 o 
  -5   5   6       15.40       16.50      1.64 o 
  -4   5   6        6.96        9.08      1.38 o 
  -3   5   6       45.98       51.81      2.36 o 
  -2   5   6       24.69       24.16      2.11 o 
  -1   5   6      214.06      218.73      5.44 o 
   0   5   6        2.33        5.06      1.39 o 
   1   5   6       56.50       53.30      2.55 o 
   2   5   6      224.18      210.48      6.90 o 
   3   5   6       54.39       56.58      3.05 o 
   4   5   6      174.34      156.99      4.79 o 
   5   5   6        1.11        0.00      1.70 o 
   6   5   6       39.18       43.93      3.54 o 
   7   5   6       27.47       33.40      3.46 o 
  -9   6   6        0.82        4.30      1.75 o 
  -8   6   6       13.30       16.72      2.73 o 
  -7   6   6       18.54       19.53      2.22 o 
  -6   6   6        4.78        4.10      1.35 o 
  -5   6   6       22.23       21.70      1.87 o 
  -4   6   6       20.54       25.05      1.92 o 
  -3   6   6        3.69        2.17      1.15 o 
  -2   6   6       57.45       56.08      2.32 o 
  -1   6   6       10.07       11.63      2.66 o 
   0   6   6        1.19        0.19      1.25 o 
   1   6   6      312.00      313.93      8.90 o 
   2   6   6        2.41        3.14      1.26 o 
   3   6   6        1.97        1.65      1.22 o 
   4   6   6       34.11       31.80      2.38 o 
   5   6   6        0.21        0.00      1.65 o 
   6   6   6       20.91       27.83      3.11 o 
   7   6   6       14.54       15.41      2.89 o 
  -8   7   6        4.15        5.06      1.64 o 
  -7   7   6        9.95        8.63      2.23 o 
  -6   7   6        0.28        0.67      1.46 o 
  -5   7   6        9.60        6.69      1.47 o 
  -4   7   6        0.12        0.00      1.09 o 
  -3   7   6       52.37       50.87      2.34 o 
  -2   7   6       28.39       31.21      2.67 o 
  -1   7   6        4.73        3.74      1.46 o 
   0   7   6       98.26       97.51      3.97 o 
   1   7   6       87.34       84.54      3.66 o 
   2   7   6       41.18       37.67      3.27 o 
   3   7   6       26.86       30.15      2.87 o 
   4   7   6        0.01        0.47      1.35 o 
   5   7   6       49.82       56.67      3.89 o 
   6   7   6        0.11        0.00      1.78 o 
   7   7   6       55.52       76.42      6.51 o 
  -8   8   6       18.99       21.18      2.87 o 
  -7   8   6       14.47       16.89      2.27 o 
  -6   8   6       66.09       59.90      6.10 o 
  -5   8   6        2.58        2.44      1.37 o 
  -4   8   6       21.42       22.18      1.88 o 
  -3   8   6       17.56       16.27      2.04 o 
  -2   8   6       14.56       16.85      2.58 o 
  -1   8   6       70.20       58.17      3.35 o 
   0   8   6      246.00      244.20      7.56 o 
   1   8   6      153.27      151.27      6.50 o 
   2   8   6      376.30      345.54      9.94 o 
   3   8   6       56.36       56.88      6.34 o 
   4   8   6       78.81       88.59      4.24 o 
   5   8   6        0.34        0.44      1.87 o 
   6   8   6       68.85       82.12      5.76 o 
  -8   9   6        8.49        5.89      3.21 o 
  -7   9   6        0.00        0.90      1.71 o 
  -6   9   6      102.06      100.81      4.62 o 
  -5   9   6        9.08        9.45      1.75 o 
  -4   9   6       70.35       72.44      3.76 o 
  -3   9   6        2.82        2.49      1.54 o 
  -2   9   6       39.64       34.57      2.83 o 
  -1   9   6       91.06       87.32      4.52 o 
   0   9   6      159.10      136.11      5.21 o 
   1   9   6      140.10      131.62      6.12 o 
   2   9   6        8.23        5.05      1.71 o 
   3   9   6        0.04        0.00      1.42 o 
   4   9   6       14.22        9.97      2.46 o 
   5   9   6        7.79        7.74      2.27 o 
   6   9   6       31.35       28.18      3.37 o 
  -7  10   6       12.86       14.78      2.27 o 
  -6  10   6        1.24        3.15      2.01 o 
  -5  10   6       93.28       96.71      4.50 o 
  -4  10   6        7.45        6.00      2.06 o 
  -3  10   6       20.08       23.64      2.60 o 
  -2  10   6       66.75       66.99      3.82 o 
  -1  10   6        0.64        0.76      1.47 o 
   0  10   6        0.69        1.08      1.71 o 
   1  10   6      220.61      201.76      6.94 o 
   2  10   6       39.99       37.72      3.00 o 
   3  10   6        0.04        1.54      1.53 o 
   4  10   6        0.32        1.51      2.09 o 
   5  10   6       24.86       27.77      3.89 o 
  -6  11   6        0.03        0.00      2.01 o 
  -5  11   6       99.22      103.82      4.75 o 
  -4  11   6       69.15       71.36      4.21 o 
  -3  11   6        0.39        0.00      1.49 o 
  -2  11   6      150.53      157.39      5.94 o 
  -1  11   6       74.51       72.33      4.21 o 
   0  11   6       26.73       24.84      2.82 o 
   1  11   6       23.08       12.80      2.34 o 
   2  11   6        7.18        7.17      1.83 o 
   3  11   6        2.41        3.76      1.77 o 
   4  11   6        1.69        1.42      2.09 o 
  -5  12   6       29.89       25.52      3.13 o 
  -4  12   6        6.94        4.27      1.97 o 
  -3  12   6      104.42      107.65      4.88 o 
  -2  12   6       13.68       13.03      2.37 o 
  -1  12   6       63.79       57.81      4.00 o 
   0  12   6       17.05       14.99      2.46 o 
   1  12   6        9.83       13.57      2.35 o 
   2  12   6        5.78        7.21      2.50 o 
   3  12   6        9.38       12.03      2.83 o 
   4  12   6       59.54       61.55      7.06 o 
  -4  13   6        9.47        4.76      2.25 o 
  -3  13   6        3.22        3.65      2.66 o 
  -2  13   6        1.14        4.21      2.02 o 
  -1  13   6       20.16       22.42      3.01 o 
   0  13   6        6.76        6.89      2.23 o 
   1  13   6       13.94       19.13      2.70 o 
   2  13   6       56.42       76.98      4.49 o 
  -2  14   6       61.84       56.74      4.30 o 
  -1  14   6        0.51        2.19      2.87 o 
   0  14   6        6.10        4.35      2.51 o 
   1  14   6        3.20        7.67      2.44 o 
  -9   1   7        2.81        3.34      2.16 o 
  -8   1   7        9.60       10.42      1.97 o 
  -7   1   7      101.23      113.15      4.90 o 
  -6   1   7       19.02       22.06      1.90 o 
  -5   1   7       12.71       11.68      1.32 o 
  -4   1   7      122.86      123.24      3.43 o 
  -3   1   7       54.05       53.47      2.05 o 
  -2   1   7       52.96       62.09      2.17 o 
  -1   1   7      316.24      343.60      7.47 o 
   0   1   7       64.93       74.18      2.48 o 
   1   1   7        8.53        6.80      1.10 o 
   2   1   7       16.71       15.09      1.39 o 
   3   1   7        0.00        0.00      0.92 o 
   4   1   7        9.05        8.93      1.33 o 
   5   1   7        0.03        0.00      1.13 o 
   6   1   7       11.62       14.56      2.41 o 
   7   1   7       22.27       16.25      3.13 o 
  -9   2   7        0.51        3.39      3.03 o 
  -8   2   7      294.31      331.27     11.22 o 
  -7   2   7        0.00        0.00      1.26 o 
  -6   2   7       46.17       52.40      2.66 o 
  -5   2   7        7.10        8.01      1.41 o 
  -4   2   7       46.72       49.16      2.46 o 
  -3   2   7      187.80      190.45      5.05 o 
  -2   2   7       21.26       22.65      1.71 o 
  -1   2   7       19.88       24.38      1.60 o 
   0   2   7      186.87      178.98      4.36 o 
   1   2   7      127.94      114.01      3.25 o 
   2   2   7        1.48        2.45      1.04 o 
   3   2   7       22.45       23.65      1.66 o 
   4   2   7      221.29      190.06      5.57 o 
   5   2   7        9.22       10.44      2.04 o 
   6   2   7        3.84        3.06      1.80 o 
   7   2   7        6.27        4.66      4.41 o 
  -9   3   7       15.71       14.33      2.67 o 
  -8   3   7       30.22       27.14      2.62 o 
  -7   3   7        3.13        3.85      1.44 o 
  -6   3   7        0.04        0.28      1.56 o 
  -5   3   7       61.16       65.28      2.74 o 
  -4   3   7       70.19       71.44      2.74 o 
  -3   3   7       34.90       35.35      2.07 o 
  -2   3   7       22.43       26.08      1.81 o 
  -1   3   7       84.59       88.86      3.01 o 
   0   3   7       32.51       30.80      1.67 o 
   1   3   7      155.21      159.97      4.16 o 
   2   3   7      409.62      391.71      8.48 o 
   3   3   7        2.51        1.90      1.26 o 
   4   3   7        4.44        1.85      1.61 o 
   5   3   7        1.81        2.35      1.47 o 
   6   3   7        0.18        1.79      1.91 o 
   7   3   7       38.47       53.78      8.57 o 
  -9   4   7        2.94        2.77      2.09 o 
  -8   4   7        0.11        3.24      1.60 o 
  -7   4   7        0.58        1.74      1.54 o 
  -6   4   7        1.46        2.53      1.44 o 
  -5   4   7       11.06       11.66      1.57 o 
  -4   4   7       16.85       14.95      1.54 o 
  -3   4   7       19.16       21.67      1.75 o 
  -2   4   7        2.73        3.07      1.27 o 
  -1   4   7       13.44       14.47      1.45 o 
   0   4   7       45.08       44.20      2.59 o 
   1   4   7      393.54      382.62     10.64 o 
   2   4   7        0.04        0.00      1.24 o 
   3   4   7      338.27      317.53      9.30 o 
   4   4   7       19.63       21.90      2.16 o 
   5   4   7        9.19        7.82      1.99 o 
   6   4   7        0.01        1.28      1.87 o 
   7   4   7      128.83      149.51      7.02 o 
  -8   5   7       10.98       15.13      2.18 o 
  -7   5   7        1.03        1.92      1.54 o 
  -6   5   7       37.82       34.53      2.39 o 
  -5   5   7       24.60       24.41      2.03 o 
  -4   5   7        6.67        4.34      1.28 o 
  -3   5   7      106.99      109.99      3.53 o 
  -2   5   7       36.50       35.18      2.10 o 
  -1   5   7       38.42       40.08      2.79 o 
   0   5   7       24.29       28.13      2.67 o 
   1   5   7       21.49       24.11      2.40 o 
   2   5   7        1.32        0.92      1.21 o 
   3   5   7        3.24        1.51      1.39 o 
   4   5   7       36.31       35.00      2.56 o 
   5   5   7       54.33       63.15      4.15 o 
   6   5   7       12.74       10.94      2.46 o 
  -8   6   7        4.33        6.38      2.03 o 
  -7   6   7       22.78       22.20      2.58 o 
  -6   6   7       39.73       43.96      2.85 o 
  -5   6   7       68.32       74.75      2.99 o 
  -4   6   7       27.55       30.80      2.08 o 
  -3   6   7       29.70       31.22      2.03 o 
  -2   6   7      123.65      120.61      4.58 o 
  -1   6   7       35.64       39.00      2.92 o 
   0   6   7     1021.19      955.91     32.88 o 
   1   6   7       40.13       35.90      3.42 o 
   2   6   7      591.59      591.06     17.99 o 
   3   6   7       14.04       14.50      1.98 o 
   4   6   7        5.10        4.88      1.54 o 
   5   6   7       26.33       29.18      4.12 o 
   6   6   7        2.20        0.00      1.91 o 
  -8   7   7        0.16        1.57      1.99 o 
  -7   7   7        1.59        3.06      1.64 o 
  -6   7   7      109.94      120.74      4.89 o 
  -5   7   7       71.15       76.85      3.55 o 
  -4   7   7       14.11       15.77      1.75 o 
  -3   7   7        8.03        5.46      1.64 o 
  -2   7   7        1.32        1.88      2.12 o 
  -1   7   7       70.05       69.06      3.60 o 
   0   7   7      177.17      182.92      6.21 o 
   1   7   7       18.93       17.02      2.17 o 
   2   7   7        0.09        0.00      1.28 o 
   3   7   7      129.46      140.89      8.59 o 
   4   7   7       32.55       30.17      2.80 o 
   5   7   7       62.32       74.46      4.60 o 
   6   7   7       24.28       31.63      3.37 o 
  -7   8   7       35.98       34.76      2.88 o 
  -6   8   7        4.80        3.26      1.67 o 
  -5   8   7       43.76       42.67      3.22 o 
  -4   8   7       14.66       16.56      2.29 o 
  -3   8   7       13.02       12.39      2.04 o 
  -2   8   7        0.01        0.00      1.37 o 
  -1   8   7      276.83      267.10      9.19 o 
   0   8   7       20.79       19.64      2.40 o 
   1   8   7      194.21      199.03      7.92 o 
   2   8   7        5.33        4.81      1.75 o 
   3   8   7       11.31       11.04      2.20 o 
   4   8   7       57.18       53.77      7.04 o 
   5   8   7       22.07       18.34      3.05 o 
  -7   9   7        6.86        7.99      2.73 o 
  -6   9   7       28.00       28.82      4.45 o 
  -5   9   7        1.36        0.91      1.79 o 
  -4   9   7       16.34       12.91      2.22 o 
  -3   9   7        6.27        6.25      1.76 o 
  -2   9   7        0.27        0.00      1.51 o 
  -1   9   7       26.23       28.98      2.79 o 
   0   9   7        9.93        4.42      1.99 o 
   1   9   7       27.44       26.33      2.72 o 
   2   9   7        0.10        0.00      1.42 o 
   3   9   7        2.36        1.39      1.65 o 
   4   9   7       15.60       18.44      3.05 o 
   5   9   7       53.05       62.58      5.05 o 
  -6  10   7      176.90      180.17      7.60 o 
  -5  10   7       72.17       69.58      4.08 o 
  -4  10   7       12.95       13.38      2.40 o 
  -3  10   7       40.20       36.00      3.50 o 
  -2  10   7       31.63       29.44      4.62 o 
  -1  10   7        0.25        1.45      1.80 o 
   0  10   7       37.87       33.68      4.09 o 
   1  10   7        2.52        3.71      1.83 o 
   2  10   7       45.99       44.90      5.07 o 
   3  10   7        0.20        0.00      1.67 o 
   4  10   7       55.78       69.74      5.19 o 
  -5  11   7        1.87        0.00      2.44 o 
  -4  11   7        0.39        0.59      2.15 o 
  -3  11   7        0.68        1.54      2.01 o 
  -2  11   7        6.44        5.78      1.99 o 
  -1  11   7       60.43       62.25      6.10 o 
   0  11   7       49.82       34.71      3.29 o 
   1  11   7        4.12        5.73      2.06 o 
   2  11   7       56.74       59.30      4.83 o 
   3  11   7       12.25       11.80      2.23 o 
  -4  12   7        5.44        2.25      2.15 o 
  -3  12   7       37.47       30.80      3.19 o 
  -2  12   7       58.50       53.57      3.95 o 
  -1  12   7        0.03        1.82      1.87 o 
   0  12   7       36.42       38.25      3.51 o 
   1  12   7        4.63        4.61      2.10 o 
   2  12   7        1.79        2.10      3.37 o 
  -3  13   7       55.41       46.29      3.99 o 
  -2  13   7        3.23        3.05      2.16 o 
  -1  13   7        0.06        0.82      2.04 o 
   0  13   7        1.61        0.61      2.30 o 
  -7   0   8       79.88       89.03      5.44 o 
  -6   0   8       27.94       29.79      3.46 o 
  -5   0   8       21.96       24.70      3.73 o 
  -4   0   8       28.59       36.23      3.68 o 
  -3   0   8       89.89       89.69      4.07 o 
  -2   0   8      231.49      253.72      8.89 o 
  -1   0   8       40.76       42.25      2.96 o 
   0   0   8        7.79        7.65      1.67 o 
   1   0   8        0.73        2.66      1.51 o 
   2   0   8      228.92      220.58      7.83 o 
   3   0   8       37.90       37.80      3.07 o 
   4   0   8        0.20        0.30      1.67 o 
   5   0   8        5.38        3.21      2.98 o 
   6   0   8        6.28        0.00      3.98 o 
  -8   1   8        2.35        4.44      2.16 o 
  -7   1   8        7.00        7.51      1.92 o 
  -6   1   8       27.81       31.48      2.25 o 
  -5   1   8       12.97       13.76      1.64 o 
  -4   1   8        6.36        8.87      1.35 o 
  -3   1   8       66.24       64.99      2.63 o 
  -2   1   8        0.46        0.00      1.12 o 
  -1   1   8       12.59       11.62      1.28 o 
   0   1   8       30.07       31.55      1.95 o 
   1   1   8       33.68       35.82      2.12 o 
   2   1   8       30.46       29.68      1.97 o 
   3   1   8       24.90       21.78      1.99 o 
   4   1   8       12.60       11.51      1.80 o 
   5   1   8       10.76       14.63      2.03 o 
   6   1   8       20.57       15.06      2.49 o 
  -8   2   8        4.26        5.17      1.79 o 
  -7   2   8       16.68       20.60      2.07 o 
  -6   2   8       10.89       11.39      1.64 o 
  -5   2   8        0.00        1.15      1.28 o 
  -4   2   8        3.14        4.86      1.31 o 
  -3   2   8       78.89       77.00      2.90 o 
  -2   2   8        4.88        5.93      1.26 o 
  -1   2   8      133.44      130.35      3.97 o 
   0   2   8        5.12        5.49      1.37 o 
   1   2   8      198.31      196.03      4.95 o 
   2   2   8       18.95       22.78      1.78 o 
   3   2   8       29.28       24.56      2.10 o 
   4   2   8       13.03       13.54      2.50 o 
   5   2   8        8.25       14.63      2.01 o 
   6   2   8       12.99       12.03      2.51 o 
  -8   3   8       14.24       16.19      2.87 o 
  -7   3   8        2.25        2.40      1.41 o 
  -6   3   8        7.73        6.89      1.83 o 
  -5   3   8       72.86       83.14      3.19 o 
  -4   3   8       11.27       12.47      1.52 o 
  -3   3   8       70.75       73.12      2.86 o 
  -2   3   8        4.39        3.60      1.31 o 
  -1   3   8       11.00       13.69      1.58 o 
   0   3   8      119.60      127.41      4.06 o 
   1   3   8        0.72        1.12      1.49 o 
   2   3   8      123.99      127.36      4.89 o 
   3   3   8      172.82      158.65      5.00 o 
   4   3   8        0.19        0.00      1.29 o 
   5   3   8       52.00       54.24      4.52 o 
   6   3   8       80.50       99.32      4.75 o 
  -8   4   8        2.54        3.56      1.82 o 
  -7   4   8        9.20        9.88      1.69 o 
  -6   4   8       50.85       58.73      2.98 o 
  -5   4   8       35.32       37.44      4.09 o 
  -4   4   8        1.93        1.15      1.15 o 
  -3   4   8        0.81        0.33      1.08 o 
  -2   4   8      187.30      181.06      5.07 o 
  -1   4   8       64.26       69.12      3.40 o 
   0   4   8      817.27      851.81     21.78 o 
   1   4   8       12.32       12.98      2.02 o 
   2   4   8       28.06       31.01      3.20 o 
   3   4   8        7.23        6.33      1.75 o 
   4   4   8       21.73       30.45      3.94 o 
   5   4   8       44.24       57.36      5.43 o 
   6   4   8        5.77        7.84      2.47 o 
  -8   5   8       13.10       14.48      2.17 o 
  -7   5   8       10.17        8.67      1.90 o 
  -6   5   8        0.45        1.46      1.38 o 
  -5   5   8       29.58       28.98      2.25 o 
  -4   5   8        7.47        7.17      1.44 o 
  -3   5   8      127.66      134.47      4.10 o 
  -2   5   8        0.39        0.00      1.21 o 
  -1   5   8       22.73       26.45      2.47 o 
   0   5   8      132.65      135.94      5.46 o 
   1   5   8       17.34       18.81      2.70 o 
   2   5   8       86.06       77.96      6.54 o 
   3   5   8        1.49        2.29      1.58 o 
   4   5   8       38.47       37.36      3.12 o 
   5   5   8       23.51       36.68      3.27 o 
  -7   6   8        8.75        6.99      1.90 o 
  -6   6   8        2.88        5.62      1.63 o 
  -5   6   8        1.21        4.07      1.60 o 
  -4   6   8       12.85        8.08      2.02 o 
  -3   6   8        4.80        1.26      1.57 o 
  -2   6   8        0.42        0.00      1.51 o 
  -1   6   8      139.17      146.15      7.54 o 
   0   6   8        6.16        4.68      1.76 o 
   1   6   8        1.84        0.41      1.51 o 
   2   6   8       12.00       12.14      2.41 o 
   3   6   8        3.55        1.36      1.64 o 
   4   6   8       14.39       14.90      2.35 o 
   5   6   8       12.43       13.64      2.96 o 
  -7   7   8        2.55        1.50      1.64 o 
  -6   7   8        0.85        2.54      2.19 o 
  -5   7   8       23.60       23.74      2.65 o 
  -4   7   8        9.07        7.61      1.82 o 
  -3   7   8        5.37        4.53      1.76 o 
  -2   7   8       59.01       54.05      3.65 o 
  -1   7   8       38.07       34.78      3.09 o 
   0   7   8       32.12       37.81      4.02 o 
   1   7   8       12.72       10.79      2.02 o 
   2   7   8        0.00        0.00      2.05 o 
   3   7   8       50.71       52.05      3.62 o 
   4   7   8        0.23        0.33      1.58 o 
   5   7   8       51.76       65.26      8.30 o 
  -7   8   8        2.79        5.79      2.26 o 
  -6   8   8        4.03        5.83      2.19 o 
  -5   8   8       12.68       10.93      2.17 o 
  -4   8   8       11.03        9.48      2.02 o 
  -3   8   8       18.49       15.57      2.27 o 
  -2   8   8      133.98      145.35      5.58 o 
  -1   8   8       88.86       95.21      4.48 o 
   0   8   8      206.89      188.75     10.34 o 
   1   8   8       31.22       28.08      4.74 o 
   2   8   8       73.05       72.95      4.24 o 
   3   8   8        0.05        0.00      1.51 o 
   4   8   8       63.72       82.41      5.10 o 
  -6   9   8       26.09       18.62      2.84 o 
  -5   9   8        1.15        2.46      1.90 o 
  -4   9   8       24.29       23.37      2.67 o 
  -3   9   8       48.55       41.87      3.35 o 
  -2   9   8      125.73      118.43      7.82 o 
  -1   9   8       52.02       47.93      3.60 o 
   0   9   8        8.89        4.32      1.94 o 
   1   9   8        0.71        2.62      1.85 o 
   2   9   8        3.96        2.61      1.84 o 
   3   9   8        7.38        9.26      2.09 o 
  -5  10   8       11.96       11.50      2.40 o 
  -4  10   8       32.06       29.48      3.02 o 
  -3  10   8        2.83        1.01      1.80 o 
  -2  10   8        0.08        0.00      1.91 o 
  -1  10   8      133.07      138.14      5.71 o 
   0  10   8       16.93       14.15      2.44 o 
   1  10   8        0.63        0.22      1.47 o 
   2  10   8        0.13        0.38      1.72 o 
   3  10   8       12.15       10.05      2.37 o 
  -4  11   8       59.57       55.01      4.10 o 
  -3  11   8       19.63       14.72      2.52 o 
  -2  11   8       12.61        9.83      2.42 o 
  -1  11   8        7.99        5.11      2.06 o 
   0  11   8        4.01        2.20      1.67 o 
   1  11   8        2.59        2.67      1.80 o 
   2  11   8        5.53        5.21      2.09 o 
  -2  12   8        8.41        9.18      2.41 o 
  -1  12   8       12.12       15.66      2.61 o 
   0  12   8        0.82        4.68      2.36 o 
  -8   1   9        7.98        4.16      3.36 o 
  -7   1   9        2.85        5.12      1.79 o 
  -6   1   9       30.68       36.40      2.85 o 
  -5   1   9       19.75       18.49      2.87 o 
  -4   1   9       29.20       29.85      3.88 o 
  -3   1   9       75.22       83.63      3.57 o 
  -2   1   9       33.66       38.57      2.51 o 
  -1   1   9        5.45        2.41      1.39 o 
   0   1   9        7.52        6.13      1.50 o 
   1   1   9        1.79        0.00      1.28 o 
   2   1   9        2.07        0.38      1.16 o 
   3   1   9        0.89        1.80      1.82 o 
   4   1   9       18.47       20.54      2.25 o 
   5   1   9       18.70       21.50      2.94 o 
  -7   2   9        3.93        4.49      2.01 o 
  -6   2   9       17.68       17.63      2.22 o 
  -5   2   9       50.24       59.12      3.50 o 
  -4   2   9        5.71        4.39      1.31 o 
  -3   2   9        0.09        0.00      1.12 o 
  -2   2   9       92.56       92.46      3.42 o 
  -1   2   9       50.63       49.37      2.64 o 
   0   2   9        3.05        4.15      1.46 o 
   1   2   9       18.10       19.03      2.29 o 
   2   2   9       98.72       93.56      4.17 o 
   3   2   9        4.28        4.05      1.61 o 
   4   2   9        3.21        2.14      1.61 o 
   5   2   9        1.44        2.10      1.77 o 
  -7   3   9       19.89       18.14      2.35 o 
  -6   3   9       15.84       18.61      1.99 o 
  -5   3   9       30.93       32.65      2.29 o 
  -4   3   9       19.96       22.29      1.97 o 
  -3   3   9       31.44       35.44      2.32 o 
  -2   3   9       42.81       43.43      2.58 o 
  -1   3   9       82.00       96.46      4.21 o 
   0   3   9      222.88      238.14      7.58 o 
   1   3   9        1.68        0.25      1.51 o 
   2   3   9        0.84        0.00      1.42 o 
   3   3   9        6.19        5.27      2.19 o 
   4   3   9        0.37        0.77      1.75 o 
   5   3   9       37.68       54.19      4.45 o 
  -7   4   9        3.68        6.30      1.66 o 
  -6   4   9        6.19        5.07      1.57 o 
  -5   4   9        5.04        5.51      1.49 o 
  -4   4   9        0.20        0.00      1.22 o 
  -3   4   9        3.17        0.80      1.46 o 
  -2   4   9       16.52       19.63      2.35 o 
  -1   4   9      188.66      201.77      6.75 o 
   0   4   9        0.96        0.49      1.46 o 
   1   4   9      208.72      206.58      6.97 o 
   2   4   9       18.31       19.10      2.54 o 
   3   4   9        7.90        8.62      2.77 o 
   4   4   9        1.47        0.00      1.67 o 
  -7   5   9       12.84       16.48      2.60 o 
  -6   5   9        0.98        1.57      2.05 o 
  -5   5   9       48.90       46.11      2.92 o 
  -4   5   9        6.96        4.51      1.60 o 
  -3   5   9       16.95       16.33      2.27 o 
  -2   5   9        2.53        3.91      1.58 o 
  -1   5   9        7.05        5.18      1.79 o 
   0   5   9        0.46        0.69      1.72 o 
   1   5   9        5.63        4.92      2.30 o 
   2   5   9       27.71       22.56      2.70 o 
   3   5   9       35.17       38.71      3.78 o 
   4   5   9        9.01        6.17      1.93 o 
  -6   6   9        0.98        3.03      1.75 o 
  -5   6   9        3.09        4.35      1.97 o 
  -4   6   9       76.25       78.89      4.59 o 
  -3   6   9       17.03       15.69      2.55 o 
  -2   6   9      422.63      442.33     24.69 o 
  -1   6   9        2.64        3.60      1.94 o 
   0   6   9      200.26      206.01      8.17 o 
   1   6   9       35.21       33.94      3.02 o 
   2   6   9        0.57        0.00      1.58 o 
   3   6   9       37.05       39.97      4.00 o 
   4   6   9        2.72        1.14      1.86 o 
  -6   7   9        0.34        1.11      1.63 o 
  -5   7   9       18.69       16.54      2.73 o 
  -4   7   9        0.33        2.04      1.54 o 
  -3   7   9       30.11       28.09      2.90 o 
  -2   7   9       72.68       75.57      4.15 o 
  -1   7   9       21.36       19.04      2.52 o 
   0   7   9        4.41        3.57      1.80 o 
   1   7   9       71.35       69.43      5.23 o 
   2   7   9       57.87       55.55      5.46 o 
   3   7   9       68.63       61.45      8.14 o 
  -5   8   9        4.15        2.35      1.72 o 
  -4   8   9        0.08        0.00      1.87 o 
  -3   8   9      159.93      155.46      6.14 o 
  -2   8   9        7.69        7.21      2.10 o 
  -1   8   9       99.90       94.94      4.65 o 
   0   8   9        0.63        0.00      1.58 o 
   1   8   9        4.06        1.12      1.72 o 
   2   8   9       48.06       50.24      3.82 o 
   3   8   9        6.64        3.87      2.06 o 
  -4   9   9        0.61        1.37      1.80 o 
  -3   9   9       13.02       10.24      2.33 o 
  -2   9   9       16.28       13.88      2.45 o 
  -1   9   9       21.75       20.95      3.73 o 
   0   9   9        0.56        0.35      1.70 o 
   1   9   9        1.64        1.09      1.76 o 
   2   9   9        9.77        5.49      2.37 o 
  -3  10   9       12.12       11.46      2.36 o 
  -2  10   9       15.82       13.53      2.73 o 
  -1  10   9       10.36        5.09      2.15 o 
   0  10   9       36.12       30.36      3.27 o 
  -6   0  10        6.07        4.08      2.62 o 
  -5   0  10        5.54        8.66      2.97 o 
  -4   0  10       40.45       42.40      5.22 o 
  -3   0  10       54.73       54.71      4.66 o 
  -2   0  10        1.10        0.00      2.11 o 
  -1   0  10        0.80        0.77      2.27 o 
   0   0  10       84.85       89.46      5.50 o 
   1   0  10       14.47       11.59      2.97 o 
   2   0  10        5.88        5.47      3.98 o 
   3   0  10        4.96        2.28      2.97 o 
  -6   1  10        1.06        4.13      1.85 o 
  -5   1  10       28.21       28.27      2.65 o 
  -4   1  10        3.31        3.90      1.79 o 
  -3   1  10       10.68        7.45      2.15 o 
  -2   1  10       28.08       28.12      2.61 o 
  -1   1  10       16.52       17.23      2.31 o 
   0   1  10       14.29        9.25      2.55 o 
   1   1  10       21.34       19.70      2.40 o 
   2   1  10        9.39        8.49      2.02 o 
   3   1  10       25.25       27.38      2.87 o 
  -6   2  10        0.14        1.91      1.67 o 
  -5   2  10       23.20       24.78      2.65 o 
  -4   2  10        1.17        0.13      1.54 o 
  -3   2  10       71.61       69.44      4.39 o 
  -2   2  10        3.51        1.77      1.67 o 
  -1   2  10      106.59      112.23      4.69 o 
   0   2  10        4.42        4.57      1.76 o 
   1   2  10        8.57        5.87      1.91 o 
   2   2  10        6.44        5.30      1.92 o 
   3   2  10       15.70       21.25      2.63 o 
  -6   3  10        0.39        0.99      1.74 o 
  -5   3  10       36.24       33.94      3.41 o 
  -4   3  10        3.07        2.74      1.74 o 
  -3   3  10        9.00        7.83      1.90 o 
  -2   3  10       55.96       61.34      4.24 o 
  -1   3  10        2.92        1.33      1.60 o 
   0   3  10       97.21      109.00      4.79 o 
   1   3  10       93.23       91.63      4.33 o 
   2   3  10        0.41        0.00      1.71 o 
   3   3  10       49.28       49.00      3.62 o 
  -6   4  10        2.30        3.90      1.85 o 
  -5   4  10        0.10        1.35      1.79 o 
  -4   4  10       77.91       80.53      4.10 o 
  -3   4  10       15.18       18.84      3.07 o 
  -2   4  10      277.13      296.55      9.25 o 
  -1   4  10       23.82       22.60      2.60 o 
   0   4  10        5.39        6.39      1.97 o 
   1   4  10       14.76       20.72      2.54 o 
   2   4  10       14.36       20.33      2.79 o 
   3   4  10       23.13       23.28      2.77 o 
  -5   5  10       52.32       53.89      3.65 o 
  -4   5  10        0.02        0.39      1.64 o 
  -3   5  10        3.60        1.87      1.64 o 
  -2   5  10       49.74       44.72      4.02 o 
  -1   5  10        2.61        3.66      1.85 o 
   0   5  10       28.68       29.76      4.12 o 
   1   5  10        3.30        5.49      1.90 o 
   2   5  10       18.91       16.93      2.72 o 
  -5   6  10        2.52        2.67      2.16 o 
  -4   6  10        0.37        0.27      1.80 o 
  -3   6  10       41.80       46.68      5.64 o 
  -2   6  10        4.64        4.65      2.37 o 
  -1   6  10        0.56        0.00      1.71 o 
   0   6  10        0.99        0.19      1.87 o 
   1   6  10        6.61        5.11      2.10 o 
   2   6  10        7.88        6.01      2.22 o 
  -4   7  10       27.93       24.64      2.83 o 
  -3   7  10       14.43       13.63      2.46 o 
  -2   7  10       17.57       19.51      2.57 o 
  -1   7  10        3.76        3.82      1.98 o 
   0   7  10        0.01        0.00      1.72 o 
   1   7  10       38.48       42.74      6.68 o 
  -3   8  10       32.70       27.31      3.10 o 
  -2   8  10       78.49       72.78      5.89 o 
  -1   8  10        7.29        4.56      2.06 o 
   0   8  10       35.92       36.87      3.61 o 
  -4   1  11       16.75       13.86      2.20 o 
  -3   1  11        4.70        5.60      1.90 o 
  -2   1  11        0.27        2.49      2.01 o 
  -1   1  11        4.52        1.53      2.16 o 
   0   1  11        0.18        0.00      2.01 o 
   1   1  11        4.00        4.91      2.97 o 
  -4   2  11       37.82       38.37      3.87 o 
  -3   2  11       14.22       13.81      3.19 o 
  -2   2  11        3.80        1.30      2.09 o 
  -1   2  11        6.99        5.72      2.38 o 
   0   2  11       24.15       18.00      3.07 o 
   1   2  11        0.73        0.00      2.52 o 
  -4   3  11       30.95       30.34      3.63 o 
  -3   3  11       31.57       34.12      3.71 o 
  -2   3  11       93.88      105.44      5.53 o 
  -1   3  11        2.04        2.65      2.30 o 
   0   3  11        0.18        0.00      2.19 o 
   1   3  11        8.39       10.06      2.27 o 
  -3   4  11       73.58       75.74      5.32 o 
  -2   4  11        0.91        0.00      2.09 o 
  -1   4  11       91.37      101.51      4.83 o 
   0   4  11       10.62       10.12      2.29 o 
  -2   5  11        1.53        0.34      1.79 o 
  -1   5  11        6.02        3.98      2.15 o 
                                                 
